# Supplementary material for: TP53 Mutational Status-Based Genomic Signature for Prognosis and Predicting Therapeutic Response in Pancreatic Cancer
Source: Front Cell Dev Biol. 2021 May 26;9:665265. doi: 10.3389/fcell.2021.665265 (PMC8187932; doi:10.3389/fcell.2021.665265)
Supplement: Supplementary file 1 [file Table_1.XLS]

gene	conMean	treatMean	logFC	pValue	fdr
KRT8P43	3.13880034671429	1.49157838098765	-1.0733734727938	4.12490089264594e-06	0.000333591752004326
CALY	2456.14890763143	138.576980859012	-4.14763849368268	0.00358669299812972	0.025087583229733
AC005329.7	10.0311097902857	4.62772174654321	-1.11610720064045	8.44031868107991e-06	0.000516471928854054
ELAVL4	277.308512328571	81.1064149876543	-1.77360397054758	0.000915150788689294	0.0103705142246553
PLPPR1	103.247324671429	19.9325381541975	-2.37290706346271	9.27975916069635e-05	0.00234388174882341
DSCAML1	317.452041694286	119.263409555556	-1.41238716978006	0.00231348005282132	0.0188738515211529
CALHM3	129.088617988286	296.300539628642	1.19869945293464	0.00225669465102007	0.0185793820446455
DCC	59.1378192142857	12.8185640524691	-2.20584638418078	0.0057248794070174	0.0343110666601013
CTNNA2	205.39744534	42.0218223530864	-2.28920760445647	0.000379125807122083	0.00577187309859138
JAKMIP2	401.315869428571	167.016495061728	-1.26474761171076	0.00976540984617035	0.048382998060145
PPM1E	127.469605328571	39.5305968395062	-1.68911164013555	0.00212027335143988	0.0178397539078662
RP11-367J11.3	41.2612833142857	18.3311441111111	-1.17049186047363	0.00376187221911847	0.0258545564682143
CCDC188	82.6581234428571	23.3911656790123	-1.82119285213407	5.80416367098788e-05	0.00173134279674909
MIR670HG	6.8019363023	0.688761862666667	-3.30386832898532	0.0040033917984177	0.0270013793894316
TMEM132D	393.735634869857	56.9657275449383	-2.789061176279	0.00838236368415047	0.0439117144837985
RP11-470C13.4	67.7877710357143	10.8294615909877	-2.64606351540628	0.000262785345150246	0.00457127132468775
PCLO	1059.41940185714	403.434863987654	-1.3928661659256	0.00116127491937779	0.0121448836046253
TMPRSS12	2.20880440617143	1.02627541682716	-1.10584771860347	0.00185872927241711	0.0163579482876019
MTUS2-AS1	5.14216616671429	2.33085755480247	-1.14151539089752	0.000133522810650009	0.00293799978197867
RP11-115J23.1	1.5384412788	3.81842058434568	1.31150664071808	0.0065545291760217	0.0375733524248975
RFX6	574.467507931429	95.3426726245679	-2.59103132348633	0.00784529924049095	0.0420628860452182
RNF182	123.974517318571	28.0029976777778	-2.1463904295525	0.00306738184775304	0.0227766440539883
AC140481.8	7.79013034214286	1.02899570097531	-2.9204105124011	0.00386635354035948	0.0263777082904116
HMGA2	389.428512102857	998.100293950617	1.35782627663817	0.00011330254890042	0.00263909810010361
AP000438.2	4.40309033481429	1.6426961122716	-1.42245082714637	0.00315065539425651	0.0231507384655287
RP11-422N16.3	16.8450374632857	7.31176749283951	-1.20403153708443	0.00894873820000582	0.0457548792809226
PDCL2	0.609752064342857	1.93486397612346	1.66593750383095	0.000326374103083992	0.00528551493682229
RP11-409C19.2	2.92803986242857	1.04693301007407	-1.48376606291442	0.00600211835368341	0.035442440827272
AC116035.1	5.69145455662857	2.25478615234568	-1.33580679471321	0.00374493810155035	0.0258267831309514
TSPAN7	1757.64143414286	474.562179382716	-1.88897175148425	9.89108797085378e-07	0.000151514012852355
RP11-776H12.1	11.3352629848	35.8681732407531	1.66188640813766	0.00158161764831234	0.0147507483048948
RP11-494H4.3	2.13092151928571	1.0060144224321	-1.08282647233451	0.00288190325862801	0.0218265124161417
AP000647.3	0.703022908514286	2.37094501285185	1.75381859766137	6.12553261413157e-06	0.000417578520430891
RP11-87E22.2	13.9239309482857	2.89253461975309	-2.26716043289255	0.00562566736234587	0.0339430036568232
CCDC92B	13.9309584373429	2.37733961922222	-2.55087459549961	0.00109113164315914	0.0116403765340054
FRY-AS1	6.92545877028571	3.45703771120988	-1.00237330288575	0.010195603301231	0.0497882728114337
F7	107.271265528571	17.8269017555556	-2.58913578170665	0.00546841099664546	0.0331941470311525
RP11-96B2.1	2.292793471	8.31248833709877	1.85817400484399	1.80619506297192e-05	0.000822292406203702
RP5-851M4.1	1.63863709827143	4.1617579498642	1.34469667706813	0.00542901182780292	0.0331170993225148
EREG	273.731040119643	885.092921592593	1.69306988423844	9.34333693644298e-07	0.000150191257507353
XKR7	260.710914284286	31.8988674230864	-3.03087387369329	0.000789537785943262	0.00940977276144095
AQP4	70.0349250542857	17.4407902012346	-2.00560913872752	9.71921903416386e-05	0.00241275674803299
LHFPL3	43.2210980122857	19.2546629274691	-1.16652785616613	0.000867382415707842	0.0100176762615528
DNASE1L3	86.5494199571429	37.1459591506173	-1.22031887228632	0.000601214989511026	0.00787537200294599
APOH	1466.67410124286	150.334902801728	-3.28629643665519	0.00012414484283445	0.00281607652635184
FGFBP3	145.199300857143	71.8789140740741	-1.01439398838797	0.000203480570070001	0.00385089936423902
CLUL1	58.9335263428571	28.4044691851852	-1.0529706512359	0.00295772560240898	0.0221901850798998
TMOD1	1034.41799728571	322.147427530864	-1.68302630170684	0.00261753757278176	0.0204265196082738
KCNA7	12.0643330833429	30.8063444596296	1.35247933401449	0.000106577460797478	0.00254856166816081
CTD-3116E22.8	13.1491862602857	5.42354845864198	-1.27766454485071	0.00201660928179469	0.0172860427081206
ZNF157	9.06536703481428	4.03656969697531	-1.16723563034366	0.00487185694760659	0.0308315677452852
RP11-554D14.2	8.00336351937143	1.97832805976543	-2.01632475570934	0.000364660971171973	0.00562900791362736
CTD-2089N3.3	4.504355775	0.889820071222222	-2.33973523655562	0.00140595287018626	0.0137588946608495
KLHL32	157.391166557143	23.1337594074074	-2.76628293433001	0.000242665960444468	0.00435811329374786
FOXA2	2101.00675857143	984.059056790123	-1.09426399851787	0.00092744393074279	0.0104870027791893
FAM83A-AS1	49.5033439580286	131.342594369136	1.40773696988268	1.06645101999157e-05	0.000603727195904358
ENHO	56.6498498	23.2721274553086	-1.28346902809218	0.00014225722465195	0.00304397731073248
WDR17	204.42600955	69.845826308642	-1.54933295110464	0.00073790486202266	0.00900036557935929
RP11-1260E13.3	44.9887261728571	11.7893778209877	-1.9320759357466	5.36128827750485e-05	0.00165418611415289
FOXL2	7.69166064048571	19.879604084321	1.36992200810186	0.00645003761006628	0.0371687163982598
RNA5SP111	15.435496838	7.4678614875679	-1.04748484708981	2.54295842833568e-05	0.0010363925433146
GABRA1	14.8762128388857	1.53431728559259	-3.27733853673679	0.00150925053753089	0.01433347674976
ZBED2	161.943454017	409.245470123457	1.33747629427173	1.33756178023588e-06	0.000173290777707077
CTD-2619J13.13	8.32057347968571	17.5940233660494	1.08033056123712	0.00157477778596873	0.0147354611298641
SALL2	735.539689	367.568221481481	-1.00079114777187	0.00487200573218573	0.0308315677452852
CTD-2047H16.5	12.011443289	4.23658253890123	-1.50343663332373	0.000978122340890398	0.0108346771306153
FSTL4	665.773493942857	93.1952154444444	-2.83670363915996	0.00565976506196376	0.0340069086245035
LHFPL1	5.53710932015714	2.11656125833333	-1.38741076124266	0.00798352980512429	0.0426110062830993
NELL2	511.18074974	167.933260864198	-1.60594550891306	0.00709740321126047	0.0395259788332835
IFNWP19	29.6754319286143	65.7986462020988	1.14878887244039	0.00035815271074197	0.00557840764700253
NRXN1	393.124755457143	135.922001020988	-1.53220821765877	0.00199145301093759	0.0171719959794125
SEPT14P12	0.780160343614286	1.62984818406173	1.06289501597914	0.00458781203499503	0.0297085998613316
MUC4	2860.14145042857	5794.61211267901	1.01862559312988	0.000363304729489912	0.0056113988497312
DSCAM	182.572170914286	19.9110284350617	-3.19682722965921	0.00443795769150444	0.029008247049314
LONRF2	1045.18750678571	515.563191234568	-1.0195406143095	3.58717344012608e-05	0.00129024286677242
RP11-545A16.3	11.20006706	4.94565637227161	-1.17927346155022	0.00325840853533395	0.0236159801471281
RP11-728F11.4	103.087585192857	39.2398111728395	-1.39348059558639	3.30686004811618e-05	0.00122320941069593
MMRN1	1030.36727314286	364.934859506173	-1.49744780343045	0.000689422918450161	0.0085695762383583
SLCO5A1	190.416400428571	91.009149382716	-1.06507424675092	0.000617968740610492	0.0080142051664531
DIRAS1	488.813004542857	108.72130108642	-2.16864804130353	0.000246232547471302	0.00439790244766816
SSPO	170.476845185714	78.4418197283951	-1.11988089090622	0.00119210715855443	0.0123091445344631
RP5-971N18.3	1.81172345684286	0.595502976320988	-1.60518213407067	0.00537803510725631	0.032952802877191
FAM69B	460.425753428571	195.374121111111	-1.23672914806382	5.25774820713717e-06	0.00038032505850572
SSTR1	1057.72081402857	449.617326160494	-1.23418934107662	0.00158490817392172	0.0147507483048948
CTD-2377O17.1	10.8880462657143	3.06260069637037	-1.82991591739106	0.000211694026772645	0.00397013447232023
UNC13A	1287.857585	197.556392345679	-2.70463663133578	0.000430538443806926	0.00627752050121845
XXyac-YM21GA2.4	3.20116257985714	8.5844542557284	1.42313046990587	0.000615503050715232	0.0080142051664531
SBSN	12.3726618801143	35.0409926419753	1.50188772610542	0.00214463142730104	0.0179827557037681
CCR12P	0.844051905442857	0.290224865024691	-1.54016059335291	0.00399161888985172	0.0269299587001537
RP11-136K7.2	5.86243869695714	1.9130946802963	-1.61559265619862	0.00215184218680555	0.0180180457834737
ACSL6	262.940673542857	45.2325381032099	-2.53930446926254	1.31270090591471e-06	0.000173290777707077
GOLGA6L7P	2.41746563482857	0.713653414222222	-1.76019987679715	0.00622985448791326	0.0363585030747981
SLC7A8	5516.45111857143	2204.36514320988	-1.32337722120888	0.000191798088554583	0.0036969755914507
RP11-482M8.3	10.5669396791429	1.95029801769136	-2.43779111555422	0.00491000601294584	0.0310106213704416
TENM1	132.17020356	54.9310908518518	-1.26670212536182	0.00325840853533395	0.0236159801471281
SPRR1B	347.052825767957	815.724403305556	1.23292653686704	0.00895184108872785	0.0457548792809226
ENAM	247.465376885714	103.77602908642	-1.25375345210881	1.82273622125671e-05	0.000825493459786887
PCSK1	4808.90923855714	539.748669259259	-3.15535001119156	0.000358169716439009	0.00557840764700253
PACRG	202.346126714286	75.8571454320988	-1.41546824542934	0.00510312359041394	0.0318071903824723
MAPK6PS3	1.10581949857143	2.48588273130864	1.1686423248776	1.36490149732035e-06	0.000175090639860686
UNC80	729.063042395714	122.839070326049	-2.56927407158415	0.00346021431165091	0.0245056951019041
GABRA2	120.624745758286	58.5663628551481	-1.04238169490368	0.00243097411572695	0.0194786310684104
CACNA1G-AS1	6.13644826595714	2.44298064901235	-1.32876143920801	0.000133856590995919	0.00293799978197867
RP11-478J18.2	20.33907445	9.93749968151852	-1.03329921524221	0.0033569638258144	0.0240674030305362
GRIK2	187.783568342857	64.6334100740741	-1.53871881245822	0.00504443330535961	0.0315319461605544
RP11-569G13.2	3.43388265188571	1.3063105848642	-1.39434278917637	0.005422075363046	0.0330825362064388
CECR6	97.2089399571429	47.4708712345679	-1.03404647157173	5.80416367098788e-05	0.00173134279674909
RP1-27K12.2	2.41404498845714	8.73877637192593	1.85597872104929	0.00429896794200392	0.0284352106115631
PHYHIPL	234.430722705714	94.6012026419753	-1.30923122135505	0.000162837655622776	0.00331544596565497
GAS2	187.143933285714	90.5370559259259	-1.04756798155404	5.64398122850018e-06	0.000397229500463171
CD300LG	32.787922761	8.00775403432099	-2.03369493819988	0.000977962288127066	0.0108346771306153
RP11-775D22.2	12.2504860488571	5.29944405085185	-1.20892606674673	0.00686223164677695	0.0386822600808424
SNCG	633.874925571429	1584.62508592593	1.32187144156986	0.00194196720222531	0.0168513055358711
BAALC-AS2	9.11400124407143	2.13201818876543	-2.09586482135898	0.00634155596431692	0.036716056068888
STXBP1	3638.16465857143	1691.07137160494	-1.10527328903272	0.00023914788116163	0.00430681187643846
RP11-407P15.2	2.83407854217143	1.40221537928395	-1.01517177760627	0.00673119813432576	0.0382305628388173
BRINP1	194.8842078	41.6593572345679	-2.22590470311948	0.00175510701820217	0.0157385474727971
RP11-172H24.4	50.9132120671429	24.3931994814815	-1.06156108822644	7.94658208350885e-05	0.00211160146976177
SLC8A2	852.02355615	110.245368920988	-2.95017526388214	0.00146737878955382	0.0141003730844174
AC006116.24	5.67235778885714	2.62003777224691	-1.11436092389498	0.000461822266642564	0.00659367577969203
CTA-384D8.31	19.1644023176	99.7454658641975	2.37982225680261	0.000203477965574468	0.00385089936423902
KCNH6	977.731446194286	66.5725946753086	-3.87643795039888	0.000758169727692413	0.00916596930308177
TEX38	8.99091798	3.72795001839506	-1.27008590606032	0.000732910015077365	0.00897728584319363
NANOS1	220.072584571429	74.7654316049383	-1.55753614563597	0.00104517119228074	0.0113028667019031
SRRM4	57.5735228121429	2.09825781246914	-4.77814163312878	0.000170031430764985	0.00342187672359299
PEG3	963.851735285714	245.162821604938	-1.97507102649569	0.00371736309552693	0.0256434046014879
ZDHHC8P1	424.824019571429	111.011120555556	-1.93616113249281	0.00775884845056852	0.0417110182702838
RP11-342K6.4	12.3211300885714	3.80838525344444	-1.69388325234159	2.19024551057761e-05	0.000933643064061574
LRRC74A	10.0417059658286	4.05822392839506	-1.30708400800411	0.00742100202072824	0.0406016327266529
OR2S1P	1.76837331805714	0.849700091469136	-1.05739724628891	0.00963199266944442	0.0480787274496841
RP11-545G3.2	2.080404118	0.720472046209877	-1.52984943767072	0.000413020950333593	0.00609721007235663
IGSF23	14.5694416714286	7.14144093111111	-1.02865848982166	0.00162597124676755	0.0149829855757515
POU3F2	6.48292393214286	3.21237338991358	-1.0130050509294	0.0074129939209843	0.0406016327266529
LCN15	4.23675455535714	0.923727643407407	-2.19742010472935	0.00609300235756849	0.0358692545578367
CH17-360D5.2	135.162191192143	283.688868024691	1.06961789608254	1.39773973295226e-08	1.7332638278957e-05
WNK4	690.788139714286	117.669313246914	-2.55350518137545	0.00092744393074279	0.0104870027791893
RP11-120J1.1	5.02462208268571	2.38050685246914	-1.07774630902408	0.000656665268779503	0.00834157086062782
MAP6	1064.630881	433.96382345679	-1.29470663387259	0.00476003501055764	0.0304410785142268
CTD-2314G24.2	382.554581	108.458752469136	-1.81851911792692	0.00856855935919482	0.0445199230392642
AATK-AS1	2.4651285377	0.345786892444444	-2.83370778646218	0.00173123918175557	0.015604336070148
RND2	236.220690285714	66.4579309876543	-1.82962205028649	0.00371736309552693	0.0256434046014879
RP11-328K4.1	1.83403142345714	4.46987688446914	1.28521673763086	0.00774416273001657	0.0417110182702838
SNAP25-AS1	30.7622420147143	7.62660606246914	-2.01204756649479	0.000246232547471302	0.00439790244766816
TMEM179	1510.84422659429	121.710603843333	-3.63382815003038	0.00641415450441147	0.0369783036195216
FAM195CP	3.29072873072857	6.73194012432099	1.032615241355	0.00334536865029269	0.0239991033119206
ADRB1	67.2082345428571	33.4998302716049	-1.00448422079811	0.00220116930227307	0.0182842617674884
GPR1	57.9511105711429	130.632563172839	1.17260635233734	0.00128919957021359	0.0129721970664344
RYR2	391.988561428571	167.132854814815	-1.22981619097029	0.00318073355602493	0.023253644731175
KRT9	4.65670582054286	9.86335533283951	1.08276876329392	9.81984179005617e-05	0.00243309705095007
RP11-370I10.4	1.47206307657143	0.649611605555556	-1.1801901787418	0.00607142526020039	0.0357624938251252
ABAT	2584.35645414286	1169.22255555556	-1.14425550559603	0.00634201345816087	0.036716056068888
IFNE	45.5829398453	111.313693954815	1.28806520731309	0.000984579077955407	0.0108964826897734
PDK4	8339.20192857143	3347.59466049383	-1.31678447120938	0.000260996450311606	0.00454318754182121
AC007128.1	13.153881454	28.129904569037	1.09661608478191	0.00174770768650167	0.0157263496420836
CACNA1A	1642.31550442857	239.367323209877	-2.77843318520595	0.00122369417677775	0.0125309555868932
INA	697.452125414286	120.720539567901	-2.5304230315022	0.00717721802392495	0.0397663690555382
SPTB	445.177280428571	151.725462716049	-1.552916746382	0.00014225722465195	0.00304397731073248
KRT5	3040.82528590714	6415.20883817284	1.07703330394636	0.00104517119228074	0.0113028667019031
CDH10	122.967595395714	27.0595018744444	-2.18407099771633	0.00909974592103902	0.0463458798219787
F10	1683.21871985714	348.916903580247	-2.27026725777047	0.00492887991445251	0.0310106213704416
CACNA1H	3189.81118714286	1586.47657530864	-1.00764481012119	0.00114613671739807	0.012054340168725
CRMP1	2386.79465857143	872.033156790123	-1.4526195575092	0.0028516576338904	0.0216375339289452
FNDC5	132.122515014286	56.8409321234568	-1.21687421901251	0.00423434967830089	0.02809342674462
AC090954.5	1.95816262034286	4.60782220569136	1.23458446898982	0.000546447697910318	0.00741534366924575
CTD-2047H16.4	100.635519	49.9902038271605	-1.00942227533847	0.000373781922486859	0.00571559309658267
CGB	14.4779566692429	259.36796467	4.16307039022313	0.00140245026975841	0.0137297772461574
FLJ22447	28.8193165217143	68.7242108888889	1.2537823154008	0.00559531952564877	0.0337755483930041
RP11-470P21.2	2.38562288927143	4.79117565755556	1.00601370258397	0.00707566528421834	0.0395259788332835
CTD-2147F2.1	47.8815339331143	130.006508635309	1.44104257570778	0.00148405158194258	0.0141836323591953
BRINP2	48.9295113314286	5.40241213604938	-3.17902926573501	1.51409282194853e-05	0.000730207213434165
TAT	74.3418865571429	22.2810350740741	-1.73835904441902	0.00258556534932503	0.0202437484250671
DDX25	121.680425317143	23.3420013580247	-2.38209693187493	0.00237157139144371	0.0191974170359296
CFAP99	24.1915397914286	6.57506909866667	-1.8794246386179	3.8275212170189e-05	0.00134329487887317
RP11-433A10.3	3.87239552257143	0.656104114333333	-2.56122964237556	0.00109025558841207	0.0116357974499339
CGB7	40.7674255236143	105.024609679012	1.36523866595174	2.119067756391e-07	6.81267203014544e-05
NKAIN2	37.1636512328571	10.7397711712593	-1.79092899512344	5.36120783147014e-05	0.00165418611415289
ACTL6B	309.71705538	25.7705400214815	-3.58715615668603	0.00321933086448242	0.0234205600862185
AC009014.3	986.057525871429	93.0702018998765	-3.40528057278389	0.000301617748545341	0.00500282024832435
PTENP1-AS	5.47526557285714	1.39974339806173	-1.96776656749716	0.000511647879526594	0.00711362649799895
SLURP1	5.15418027954286	25.7931309751852	2.32317200470936	0.00122361729091905	0.0125309555868932
RP3-340N1.2	129.566974271	458.716357901235	1.82390432302569	5.78445908630962e-07	0.000113761626350486
HBA1	12.0519099320429	4.02872523509877	-1.58086647628121	0.00256013957862413	0.0200930062588761
GABRB3	1862.72930628571	518.470538271605	-1.84508411926716	0.00023914788116163	0.00430681187643846
HRASLS2	143.212037168571	371.681257777778	1.37591318318054	5.56488672925601e-07	0.000113215011966059
CTD-2245E15.3	5.62009406058571	2.52068256818518	-1.15677982652776	0.000375177347968577	0.00573356415401978
RP11-94A24.1	2.94863025508571	10.0497594444444	1.76904413740835	5.54261658004214e-05	0.00169010864591191
FAM46C	2486.51112571429	1044.56863703704	-1.25121559354477	3.64587983126065e-05	0.00129880104905415
AC007879.4	1.32167618227143	2.73361050111111	1.04843894283159	0.00125836246029052	0.0127605205718168
SCML2	67.8280759285714	29.7414405679012	-1.18940804060561	2.42001775625573e-05	0.000998727137728296
GFRA1	884.329684714286	397.249205432099	-1.15453998345543	0.00592429576045858	0.0351262718347227
A1CF	727.623924	275.607726530864	-1.40057664516272	1.91676131292152e-05	0.000851781251702889
ACSM6	5.98200224271429	1.91990046419753	-1.63959693389788	5.2294268075691e-06	0.00038032505850572
CBFA2T3	543.703465857143	259.385113333333	-1.06772434206617	4.497035787807e-05	0.00149181285286984
SPERT	10.0380911840857	23.7663096301728	1.24343294635982	1.07692777662594e-05	0.00060440250498095
RP11-496N12.6	4.91810293372857	10.7541810162963	1.12872382529659	0.00247289203321733	0.0197051962781556
ATP6V0E2	2419.80169857143	1152.23746666667	-1.07045074926572	0.000353102638119662	0.00553257869992426
KCNH7	19.1729359318571	6.49226642481481	-1.56227716185985	0.00271563508518062	0.0209348292638214
PAXBP1-AS1	122.312753285714	59.2671590123457	-1.04527003010361	2.30259489935463e-05	0.000964017263249098
RELN	596.793279	255.432838740741	-1.22428727675611	0.00350191557235365	0.0247069583905883
RP11-482D24.3	2.04905719314286	0.953086318753086	-1.10428146670397	0.00970372755915735	0.0482610331107747
IL31RA	18.4040873194571	39.5691080493827	1.10434833850097	0.000609538300271021	0.00794841606277299
UGT1A1	40.8131206455857	81.9431826553086	1.00559090196092	0.00154465522997852	0.014507097856065
FRMPD1	160.953962514286	19.7831036902469	-3.02430740736845	0.000455417387207867	0.0065377751820728
RP5-984P4.6	484.936890715714	63.1686529354321	-2.94051629603482	0.000158014706616442	0.00325843615075551
CTD-2089N3.1	45.3896020257143	9.62610577024691	-2.23733765821129	0.00201662753916019	0.0172860427081206
CYP4F32P	4.9973212033	1.92022704830864	-1.37987804462468	0.00215874703471028	0.0180700519224977
MAGEE1	314.188722885714	146.418956666667	-1.10152904967743	0.000643915504781799	0.00821970767648178
ZNF540	232.043666728571	111.51316308642	-1.05718230506553	8.32621693486939e-05	0.0021747544152551
GS1-120K12.4	1.41745949467143	4.22042349987654	1.57408026463939	0.00355407587856108	0.0249062674794427
POMC	150.012334514286	39.1450262345679	-1.93818021329375	0.00725783756961386	0.0400766217451897
TRBV6-1	10.9128874789429	5.14686101602469	-1.08426814971475	0.00987131666828571	0.0487790612652793
ASTN1	261.958678784286	38.9870174848148	-2.74827356220909	0.000768494827599887	0.00925213768170534
RP11-1252I4.2	4.30716116128571	0.862991896160494	-2.319318388893	0.00171151257042039	0.0154862747902423
RP11-120K19.4	6.54585615857143	3.20242741555556	-1.03141602872479	0.00107303669569511	0.0115050491930551
COX6B2	233.988347685714	710.79464617284	1.60299612751344	2.29908450798373e-08	2.06449860939325e-05
RAET1E-AS1	6.88267737642857	3.22182570728395	-1.09509143565162	0.00206681129494153	0.0175175690948227
CAND2	335.785781857143	162.422325308642	-1.04779119589624	0.00160531885826013	0.0148663258847625
RP11-521O16.1	17.8513637043714	2.58098043562963	-2.79004317840938	0.00116062808835733	0.0121448836046253
RP11-2E11.5	16.07007501	6.44778231506173	-1.31750172040118	8.49470677713857e-07	0.000140898509034054
RP11-96C21.1	0.595551248985714	1.69075114755556	1.50536676614029	0.000166667755176311	0.00337495724148236
RP11-320H14.1	11.5345911839714	5.49772204023457	-1.0690609995737	0.00994638514108053	0.0490928384114629
RP11-23F23.2	6.53466925614286	3.06488612969136	-1.09228074353643	0.00924236499253247	0.0468402755712215
CDO1	527.290188814286	196.703723703704	-1.42257288418045	0.00166801144510113	0.0152036002946722
LINC01338	1.7241866522	3.9523547108642	1.1967964677324	0.0094107471143933	0.0474033312382321
ANGPTL4	2085.21064557143	5145.70742098765	1.30317629900243	0.00225669465102007	0.0185793820446455
RPS17P1	1.71473916905714	0.837431884246914	-1.03394538991289	0.00250461251072946	0.0198486349336293
RP4-751H13.7	13.0187370837143	6.23211299617284	-1.06279620627081	0.00767304014764519	0.0414390630550954
ELOVL2-AS1	2.64658684957143	0.762195205864198	-1.79590055890582	0.00471997122944737	0.0302815399817785
ENTHD1	20.8498573363429	48.6153021851852	1.22137297680749	0.000161622301302708	0.00330881002218854
RP11-91K11.2	1.67705505285714	0.472142300283951	-1.82863640105855	0.00753389173880382	0.0410697246745217
RP13-379O24.2	4.20696564358571	10.8196008144321	1.36279533097392	0.000288517448363577	0.00487485837421444
SOCS2P2	2.17372554062857	0.108141040864198	-4.32918374127176	6.54492537916255e-05	0.00186269291583357
GPD1	1242.00062828571	436.915552049383	-1.50723953869692	0.00173294957624008	0.015604336070148
RP11-203P23.2	1.95526178208571	0.638411508604938	-1.61480321278176	0.00935058836249051	0.0471362182635412
WSCD1	475.399398714286	234.292458271605	-1.02082956306602	0.00143002313725672	0.0138745277635254
CTD-2292M14.1	9.13118885891429	24.1084715839383	1.40066557763735	0.00743543196983989	0.0406692047734931
FAM135B	251.825582469857	32.8198562950617	-2.93978402408045	0.000194658127443248	0.00374379047027298
RP4-777O23.3	2.32384022014286	1.03905645092593	-1.16123684044418	2.79352515170437e-05	0.0010977224431088
GCH1	1601.89355571429	745.545838271605	-1.1034093239049	0.000952490496315845	0.0106408429920896
RP13-514E23.1	45.0009435818571	10.9368338832099	-2.04076010115324	0.00122369417677775	0.0125309555868932
HADHAP1	10.5088946175714	3.00933127555556	-1.80409609039757	0.00403860963789072	0.0271588240707071
MIR205HG	106.247992243343	586.533768555062	2.46477859198267	0.00700750122065525	0.0392453929591692
GALR1	19.4956116754286	6.86641420160494	-1.50552062755303	0.00164632722785422	0.0150848003038871
RNF225	1.29234804382857	2.73499852009877	1.08154539605786	0.00701322829476395	0.0392453929591692
ALAS2	17.15200457	5.71951919630864	-1.58441141630707	0.00201660928179469	0.0172860427081206
KCNJ3	485.743631214286	94.6221197654321	-2.35994569396388	2.76163729095873e-05	0.00109294523850845
TMEM229A	22.1364863975429	7.28870034427161	-1.60269275511376	0.00741862495277063	0.0406016327266529
ADGRG4	8.98006519328571	1.83939595169136	-2.28749384833339	0.00496062974504466	0.0311953052863337
RP11-76C10.6	67.1644707914286	7.97734875111111	-3.0737170105424	0.000487488061186939	0.00688230731361304
RP1-310O13.13	5.83984318671429	1.28464661067901	-2.18455808229131	0.000386074099579109	0.00584860711293751
TNNT1	214.434231518571	722.042805	1.75154913632138	3.14879593981383e-05	0.0011918284166961
LRRC4B	512.317888285714	69.0966584938272	-2.89035141750639	0.000260996450311606	0.00454318754182121
MIR193BHG	20.579249963	42.7471980864198	1.05463945768475	3.95335267031995e-05	0.00137054647527849
GPR148	26.0650803332857	2.8298403692963	-3.20332572802669	0.00125601190701705	0.0127420596147575
CACNB2	398.250669857143	123.272111604938	-1.69183033898911	3.03257430045218e-07	8.22617368313284e-05
SGSM1	684.819581857143	181.016882716049	-1.91959969707326	1.62013503284503e-05	0.000764310441853577
SLC16A11	187.898784242857	60.3628501111111	-1.63822290082858	0.000146606974223992	0.00309885731799268
FAM83A	1407.05516897037	3975.57981364198	1.49848638780863	2.24952307116016e-06	0.00023062925313418
KRT6C	22.7834213077286	53.7866047507531	1.23926251463858	0.0048424960524037	0.0307494366497549
HLF	510.359877571429	219.267658888889	-1.2188218788148	0.000178080732249432	0.00349728533069944
MIR221	5.01620622314286	11.2410288222222	1.16410551695357	0.000661743688603509	0.00835752489048899
DNAJC12	1037.445149	477.294435925926	-1.12008363807564	0.00829062994560646	0.043624225987783
COL6A4P1	3.79341050241429	9.71851328753086	1.357240130285	9.30164409828675e-08	4.74949243065657e-05
UCA1	435.0142733084	930.472747555556	1.09690115788701	0.00306738184775304	0.0227766440539883
RUNDC3A	1747.26412214286	187.614971728395	-3.21925084219005	0.00107314482892096	0.0115050491930551
KLK7	2106.51311671999	4406.86090302469	1.06489446127251	0.00237157139144371	0.0191974170359296
MYRFL	158.911166657143	37.6324865555556	-2.07816998283053	0.00810985260521306	0.0429769376663316
CTB-43E15.1	2.77203901135714	0.207790598469136	-3.73774527512041	0.0038286820627346	0.0262306523535048
EDN3	2780.29313771429	452.159077007407	-2.62033466930039	0.00156473664584387	0.0146467674314954
FXYD6	2782.70303428571	1209.88141358025	-1.20162130592406	6.7959184558316e-05	0.00189681149526592
RP11-91H12.1	26.371800319	1.93600667730864	-3.76784022916499	0.00587893566707288	0.0349847723277525
RP11-438D14.2	2.38928467164286	0.232211201148148	-3.36306928400035	0.0102137359881926	0.0498455582587188
AC124789.1	55.6618322757143	143.48314291358	1.36612094695104	0.000449074863228767	0.00647169812581091
RP11-528M18.2	19.3672493853429	5.69365158190123	-1.76619295472241	0.00619452544067944	0.0361919000759205
DIRAS3	848.553881	246.72323345679	-1.78211269224155	0.00125605264894138	0.0127420596147575
DPY19L2	232.883435228571	112.081175679012	-1.05506403155243	0.00175510701820217	0.0157385474727971
FGF12-AS3	1.95787502745714	0.833223796148148	-1.23251273244202	0.00366410173656371	0.0254678568223428
MSI1	506.558402571429	115.087079382716	-2.13800273725501	0.000225548517706445	0.00413045636398983
CRABP2	2368.77145995714	4969.82218395062	1.06905522081568	5.64398122850018e-06	0.000397229500463171
AC099684.1	13.4132485964429	1.77606958162963	-2.91689868154623	0.000114365540983992	0.00266147725894918
PPP2R2B	358.559596685714	172.767194938272	-1.05338362684439	0.0036297780207379	0.0252397995829201
RP5-1119A7.17	40.5647735949143	0.765194975024691	-5.72825622640272	0.000144593239641765	0.00307125004364698
AC002511.3	32.374903473	5.22329452662963	-2.63184393079486	0.00148639194763043	0.0141836323591953
C6orf58	2655.13093136171	9.45788898148148	-8.13304908319971	0.000652787195386692	0.00829635498050993
FBXL16	714.834682571429	189.329971481481	-1.91670682129073	0.00438624043618558	0.0287858082658036
RP11-54O7.18	7.77595050422857	20.2231384798765	1.37891596910994	8.5886384585438e-05	0.0022232595969021
SCARA5	396.5313251	122.707384624691	-1.69221276604752	0.00717721802392495	0.0397663690555382
RP1-8B1.4	13.9230620185714	6.15419767160494	-1.17783384105823	5.94355436020905e-05	0.0017509245365516
HFM1	32.6596961557143	14.6868938407407	-1.15298205925623	0.000794873049724723	0.00946469551343462
LCN6	20.8907809927143	9.22541217314815	-1.1791811534533	0.000358084693726209	0.00557840764700253
EPS15P1	3.9020497413	9.14637017444444	1.22896714069256	0.00194624591055293	0.0168828080468717
CNTN4-AS1	1.50013517328571	0.498021248592593	-1.59081330128497	0.00592330227368197	0.0351262718347227
RP11-95M15.1	14.8629597727429	6.58827846283951	-1.17374800018132	0.00750355213203846	0.0409185823000577
HIST1H2AM	3.66151789238571	8.53546290493827	1.22102755151818	5.67114738564189e-07	0.000113761626350486
BEX1	2368.17662938571	406.801399395062	-2.54138014055738	0.00113118109973731	0.0119356106232817
S100A1	470.454057957143	124.201786419753	-1.9213679196165	0.00234236082056367	0.0190200867253815
TCEAL2	726.940367622857	101.819015938148	-2.8358299944269	0.00264987085013186	0.0205863027471014
NLRP1	4194.87319285714	1995.61994691358	-1.07179020521703	0.00341896550609268	0.0243061099492655
AQP7	291.138838428571	129.350081666667	-1.17042634544726	1.47427753321288e-07	5.48452303462809e-05
CST4	62.7112115105857	147.952730222222	1.23834102309897	0.00119210715855443	0.0123091445344631
LINC00602	3.04905236357143	0.833011196320988	-1.87195313521929	0.00817191559395123	0.0432794089855774
RP11-159H10.3	20.2702521282857	6.80841956765432	-1.57397218294438	0.00131457477484406	0.0131513030010427
RP11-294N21.3	2.91066425657143	1.02831442971605	-1.50106696734855	0.00249776899829233	0.0198064562985781
RP11-503C24.6	111.711804221429	13.613932162716	-3.03662590762334	0.000260993216567599	0.00454318754182121
RP11-130F10.1	37.2402781142857	16.322607308642	-1.18999232102547	0.00073790486202266	0.00900036557935929
SMLR1	13.2455332558571	4.12319043051852	-1.68367292767817	0.000553394170495714	0.00747538668923545
SLC26A11	1000.48581714286	492.414724691358	-1.02275490725627	1.69855843064142e-07	5.89762134564443e-05
EFR3B	419.085853142857	122.660089259259	-1.77257991607005	0.000601214989511026	0.00787537200294599
RP11-493L12.6	6.76455168441429	15.7197293135802	1.21651014632186	0.000105097478703608	0.00252243635292226
RP11-96A15.1	2.30732635625714	0.784880324777778	-1.55567747838705	0.00295877189254731	0.0221916413749495
SLAMF9	26.4975649746857	54.0810141234568	1.02926241760499	0.000162837655622776	0.00331544596565497
DMBX1	55.6165009700571	139.63269517284	1.32805190235179	1.48873719393211e-05	0.000723299806576435
PKP1	667.16070735	1520.2665017284	1.1882180209434	0.000158035592273884	0.00325843615075551
MIR7-3HG	870.590745637143	129.964485504815	-2.74387724256371	0.00758850339493056	0.041126371884992
SNCA	407.978232857143	203.769093580247	-1.00155693200125	0.000257229575663981	0.00450471780757615
AP000302.58	2.14010852671429	0.882576885654321	-1.277890089469	0.00539165295715253	0.0329917937221131
DRAIC	379.967062685714	20.983536382716	-4.17854462165967	0.00299387374804962	0.0223839983557164
FKBP11	2864.82960428571	1348.87561604938	-1.08669201313129	2.29123336739657e-06	0.0002321634557213
TPH2	9.49184760414286	2.58183466740741	-1.87829231966539	0.00774356015492026	0.0417110182702838
PTGER4P2	1.10252864421429	0.550922124987654	-1.00089583047307	0.00590950012453286	0.0351262718347227
CTD-2550O8.5	1.40750882127143	0.614399130185185	-1.19589588540127	0.00104561238333859	0.0113029439910835
ANXA8	345.225042588857	911.526304197531	1.40074716790203	1.1995821032309e-08	1.70464413408576e-05
CTD-2335O3.3	2.0791747646	0.224824361641975	-3.20914075123749	0.00161711766275515	0.0149571589996457
RP11-796E10.1	12.298003925	32.1035361134568	1.38430804248911	1.27961611383935e-08	1.70464413408576e-05
CTD-2105E13.6	7.03133677778571	14.9969202109877	1.09279535564708	0.000205924109504601	0.00389114933147117
INSM1	1174.22910959429	145.860575862222	-3.00905202707999	0.00220118891905365	0.0182842617674884
RP11-753D20.3	1.71371475688571	0.310573488283951	-2.4641204105635	0.000445529871015731	0.00644557965062258
RAP1GAP2	4891.60597285714	2181.48364691358	-1.16499853815756	3.25335281319867e-05	0.00121724943403027
CCDC60	57.6719935686857	3.24911588840741	-4.14975178614426	0.00670227410455324	0.0381277011786035
RP11-545A16.4	3.11971954174286	1.12559531995062	-1.47072810352836	0.00187489175946159	0.0164390761980267
RP11-416N2.4	118.9137075	37.5735853165432	-1.6621243366213	1.55341763643115e-06	0.000185647219116766
MAS1L	3.97494554748571	1.63091697271605	-1.28525175844678	0.000253924496125589	0.00447391596996378
CTB-60B18.12	3.67728269118571	10.0172157998642	1.44576958627332	2.30945953272398e-07	7.07536890490178e-05
KIAA0087	12.9158673076	3.24545221617284	-1.99265310428893	0.00448827457783096	0.0292437397985074
CTD-3149D2.2	3.33321114571429	0.459204427283951	-2.85970425284359	0.0014603160323131	0.0141001445300206
AP000230.1	18.9545354728571	5.48136718253086	-1.78993541475481	7.01058440964873e-05	0.00193859660265032
NPM2	347.557193228571	147.416272962963	-1.23735461481372	0.00069887582775289	0.00865403016191774
SCGN	4326.15241718571	923.901117876543	-2.22727413655013	0.00310474977390786	0.0229298890704295
AP3B2	462.40300963	113.161469358025	-2.03076797309249	0.00346021431165091	0.0245056951019041
MTNR1B	2.31182130898571	0.630196468296296	-1.87515631535387	0.0021693492627678	0.0181386524106416
GABRG1	4.7833143832	2.19063599334568	-1.12666083646169	0.000304595441787635	0.00504899420725131
GRIN2C	133.225897757143	21.9225954444444	-2.603384038832	0.000758169727692413	0.00916596930308177
RP11-60L3.1	26.0295382347429	81.4248681851852	1.64531976062345	4.47902166825406e-06	0.00034611405414725
AC005498.3	12.0815504857143	4.87530790535802	-1.3092403729824	0.00895202011798054	0.0457548792809226
RP11-461O7.1	15.8457255257143	7.69174391481481	-1.04271108147862	2.71655421790965e-05	0.00108002730364252
GPX3	13413.5533514286	3664.3115308642	-1.87207740047854	0.00292197613260596	0.0219853165181138
LYPD2	62.2384648525714	566.548781127951	3.18632179971597	0.000233930971317833	0.00424515430250013
TUBB8P11	1.94459702127143	0.481492666592593	-2.01388548629284	0.000531490143670314	0.00728066009012028
AC116609.2	2.0635393223	0.373544418123457	-2.46576922122273	6.34764490046982e-05	0.00181647275662785
PRLR	1069.899684	168.335978271605	-2.66806007247617	1.08598302966609e-07	5.05001501348833e-05
RP11-117L5.3	2.94016209467143	0.152119429296296	-4.27261935809535	0.00481127705793186	0.0306018346534162
NAP1L2	266.534932157143	93.5797396049383	-1.51005650609741	0.000353102638119662	0.00553257869992426
PCAT29	11.6115975804286	4.74293532846914	-1.29171437687632	0.00592342818952268	0.0351262718347227
ZNF483	131.844018971429	47.0081819753086	-1.48784833464444	0.00802079392785913	0.042669968268719
CLU	56535.3398928571	27692.9956296296	-1.02963184674567	0.000844507344184157	0.00983094132762612
RP11-133F8.2	2.50089152801429	0.78710121337037	-1.66782141541634	0.00520773071944185	0.032264640472562
MIR2117HG	1.37761423234286	3.23314479245679	1.2307661656263	0.00203927816921552	0.0174069278869384
LRRC16B	219.998898857143	95.7222332592593	-1.20057034140751	1.4391120451813e-05	0.00070842942851732
SLC29A4	2391.09233828571	572.736978888889	-2.06172518506326	0.0018231515541339	0.0161375559555408
PTGES	1417.15691094286	3385.27982592593	1.25627558566087	3.48317168135408e-06	0.000293544575256122
ST18	703.602955314286	105.69074654321	-2.73491247138173	0.00487200573218573	0.0308315677452852
RP11-687F6.5	6.81397049714286	2.69108891693827	-1.3403056407129	0.0001603985552797	0.00328677406350243
UCN3	1718.13215264286	215.102037915185	-2.99774790945023	0.00717721802392495	0.0397663690555382
FAM167A	1260.69583271429	424.412695679012	-1.57068052142782	0.00709740321126047	0.0395259788332835
ZNF890P	4.84384409428571	2.39816748974074	-1.01422000954705	0.00529532619726168	0.0325609420313793
GHR	387.860106571429	181.645093209877	-1.09441400014458	0.00433507006108728	0.028550723181784
RP11-41O4.1	33.1221114	14.3852673209877	-1.20320261082999	0.00565976506196376	0.0340069086245035
RP1-34B20.4	13.8966143877429	28.8352966519753	1.05310242060885	0.00546841099664546	0.0331941470311525
ADGRG5	795.521839428571	254.474475925926	-1.64438057771403	0.00504443330535961	0.0315319461605544
ANKRD34C	25.8023047832857	8.69693448703704	-1.56892106808907	0.00944777296944322	0.0474033312382321
AC068580.7	11.8912887166	24.4474991519753	1.03978181734999	2.55961492139184e-07	7.55294408281559e-05
SLC25A52	1.4296280897	0.682807241123457	-1.06608962297303	0.00563433582378539	0.0339874308981226
CCDC13-AS1	26.0764817857143	12.5022985444444	-1.06055587725372	0.00125605264894138	0.0127420596147575
CTD-2540L5.6	6.84196454928571	14.173735115358	1.05073745860935	0.00145794252648918	0.0140824485653949
HEPACAM2	2893.75253547143	206.372174946173	-3.80962118128731	0.00261753757278176	0.0204265196082738
MYH7	73.9424033094286	26.3662284272839	-1.48771072061661	0.00701818821086927	0.0392453929591692
RP11-98F14.11	3.1055095268	1.38788013618519	-1.16194701815006	0.0063432869802975	0.036716056068888
GC	11255.2568147571	2044.63818209432	-2.46068150315171	0.000626507570504649	0.00808067540540444
SMAD9-IT1	3.037978366	1.2983150945679	-1.22647103549179	0.000285977929605115	0.00485156434191974
RP11-506H21.5	10.5408412871429	4.75877620975309	-1.14732750034928	0.00134038418303294	0.0132824585148585
SNPH	741.835191571429	317.801707407407	-1.22297183313027	0.000172856553563068	0.00344403788166477
PAX6	1347.66042671429	409.340162222222	-1.71908489472102	0.00648703305959158	0.0372829017666794
COL25A1	50.2328741842857	15.3072802974321	-1.71441384783371	0.00274907337900273	0.021111359440463
OR7E47P	44.5806654285714	21.4933136419753	-1.0525302295899	0.000133919808809519	0.00293799978197867
HRASLS	65.7242999285714	14.0110820703704	-2.22985849101706	0.00394479347661997	0.026737732151135
BET1P1	1.2563295414	0.56102459991358	-1.16307900295344	0.000894089383877049	0.010243282730111
RP11-30O15.1	0.821175419028571	2.3449982325679	1.51382448764102	0.000244765790115626	0.00438976993140566
PART1	262.40321494	30.6687341567901	-3.09694486970871	0.000939889924916425	0.0105498592822192
SCEL	856.387616356714	1787.4290441358	1.06155013297819	4.47910741705861e-06	0.00034611405414725
AC093668.2	24.6881612285714	11.7071532592593	-1.07642907957959	0.000530924496292264	0.0072767393726036
ICAM5	51.2552768314286	123.943545691358	1.27391069997072	0.000215829057126952	0.00400599036111401
RP11-605F22.2	8.50306101188571	1.17401745739506	-2.85652842850298	0.000607583549643089	0.00794841606277299
CTB-60B18.15	5.4004448466	17.3909973783951	1.68719051869875	1.06191983008346e-06	0.000154360733437373
VWA5B2	1625.12338462857	193.505114864198	-3.07010565005444	0.00389832112221712	0.0264916963318518
ELOVL2	233.085448542857	86.9985034197531	-1.42179645172706	0.00137563081708718	0.0135487148667804
DPP6	1203.88523414286	187.806026604938	-2.68038260292404	0.00156473664584387	0.0146467674314954
RP3-422G23.4	1.70969421072857	0.449003897592593	-1.92893843985434	0.00929455635187725	0.047043642752038
AC097468.4	57.4737483014286	13.5511409292593	-2.0844888179492	0.00206783618385267	0.0175175690948227
C5	536.677418714286	242.723620617284	-1.14474067542674	0.00303042450661105	0.0225794805655675
C1orf168	163.834788934286	33.1178500724938	-2.30656080876327	0.00222878345030751	0.0184370234528138
SERPINA6	1736.29787198571	568.000024419753	-1.61205157486196	0.000708449072690435	0.00873519048386914
FBXW12	25.33070369	11.2962611316049	-1.16504181147966	0.00139353243791659	0.0136477354205283
TSPEAR	71.9823329657143	20.1570375379012	-1.83635923833887	0.00321935758248159	0.0234205600862185
TNR	206.656630357143	39.388579767284	-2.39138634798858	4.28533086840839e-05	0.0014473969020003
POU6F2	281.026023422857	78.0955772577778	-1.84739097984452	9.8700211606461e-05	0.00243395095685971
KIF12	5008.16521428571	2329.79015283951	-1.10408214074501	0.0018231515541339	0.0161375559555408
GALNT8	868.999423171429	66.477701308642	-3.70841281737805	0.00128919957021359	0.0129721970664344
RP11-554I8.2	42.9142400234	97.4695613419753	1.18349530196725	4.64186419503671e-06	0.000352423010035524
IL13	3.86435243818571	1.51071241223457	-1.35499763036596	0.00782077601017531	0.0420179137777956
TCEAL5	232.73170472	32.2101576555556	-2.85308013323918	0.00119210715855443	0.0123091445344631
KIF1A	3807.13572355714	778.274820962963	-2.29035441419685	0.00243099539081962	0.0194786310684104
ALDOB	4501.07891642857	1464.06773518519	-1.6202885578585	0.00281708089193676	0.0214690089279851
JPH4	204.66009455	59.0080097901235	-1.79424712193685	0.00733926882821886	0.0403977805021449
ETNPPL	18.6329918218286	6.7044393637037	-1.47467073866466	0.00554814064136718	0.0335607736217985
RP5-1007F24.1	61.5884011614286	14.6485638518519	-2.07189944673598	0.00333780793115745	0.023951462203161
ZDHHC22	42.0027181742857	6.92896864720988	-2.59977016050031	0.00904912064416265	0.0461122070425685
GLYATL3	31.1368142802857	0.146093291901235	-7.73558759831702	0.00814588584220562	0.0431503281564029
CTD-2382E5.6	15.0509717103429	30.1504447172839	1.00232264968592	3.42081846769002e-06	0.000290167862270736
CDKN2A-AS1	1.73488345098571	4.6476375631358	1.42165882121165	0.00489964613270297	0.0309785766671983
AC007563.3	4.440213097	1.33205886195062	-1.73697108216497	0.00685722155932628	0.0386822600808424
CCDC178	21.7418762571429	10.3071089616543	-1.0768367176029	5.94355436020905e-05	0.0017509245365516
URGCP-MRPS24	3.18299764371429	1.26802960235802	-1.32779766316507	0.000157333492565981	0.00325843615075551
CCND2-AS2	5.058066292	2.34418425495062	-1.1094999740467	0.000378875832929879	0.00577187309859138
GNG7	934.273308857143	425.456457407407	-1.13483316296715	5.64398122850018e-06	0.000397229500463171
AP000345.1	6.86393069617143	1.16634182085185	-2.5570443238408	0.0033576619642079	0.0240674030305362
ADCY1	1190.84905914286	218.866972962963	-2.44386438899587	0.00209391364577044	0.0176865407880337
RPS27P25	21.8910380154286	2.25645505177778	-3.27821041924822	0.00611374533809105	0.0359446186918839
RP13-20L14.1	9.19147136728571	4.28049720482716	-1.10251744224108	0.00214376722127958	0.0179827557037681
PTPRN2	9053.35279857143	2591.39745802469	-1.804721868432	1.48876270621316e-05	0.000723299806576435
RP4-547N15.3	13.3093647085714	1.91082455875309	-2.80017447991483	0.000774336440964105	0.00931385462316224
PHF24	44.4151147043286	18.260026654321	-1.28236184583765	0.00166801144510113	0.0152036002946722
DKK1	831.312423332786	1753.56172962963	1.07682554105632	6.38137010866198e-05	0.00182012331872581
IL4	9.00225705192857	2.7539213237284	-1.70879941629068	0.00705362021156796	0.0394170223024552
NFASC	2507.27327571429	816.538458024691	-1.61852650689617	1.82273622125671e-05	0.000825493459786887
RP11-767I20.1	12.3340172639286	2.98016885274074	-2.04917679130947	0.00924756412865626	0.0468402755712215
RP11-314B1.2	31.7724957928571	15.5398753803704	-1.03180348675092	0.0045427014261109	0.0294785712374981
PHF21B	102.551517912857	18.3804230316049	-2.48010696974586	0.00487200573218573	0.0308315677452852
RP11-787I22.3	12.7204239657143	6.19076995423457	-1.03895600016846	2.80743115514173e-05	0.0010977224431088
ADORA2A-AS1	27.2282922162857	10.9260529382716	-1.31733417982274	0.000165289855420069	0.00335226878893615
FAM218A	41.45170339	20.1155739876543	-1.04311848301507	0.00423434967830089	0.02809342674462
LINC01021	15.3569878232857	2.85744345346914	-2.42609841418706	0.00314565896668418	0.0231270765531967
PCSK1N	10432.53577	1239.65885453086	-3.07307480644138	0.0038068651745587	0.0260945370855141
GS1-600G8.5	17.1732349779571	47.4077392666667	1.46496076680919	0.00481443603730251	0.0306018346534162
ATP2A3	14890.0553857143	5227.59582962963	-1.51012961132074	1.67353713357003e-06	0.000193035581226432
NCAM1	2114.70829614286	374.91643037037	-2.49581771411939	3.42081846769002e-06	0.000290167862270736
ZIM2-AS1	8.29020471571429	3.36960395545679	-1.29882869261457	0.000609511483083736	0.00794841606277299
ZNF503-AS1	100.885383457143	41.1413295061728	-1.29405684682291	0.00119210715855443	0.0123091445344631
SOCS2-AS1	119.026220142857	56.9474835802469	-1.06357542006924	2.63936834812879e-07	7.55294408281559e-05
AC139100.3	16.1395163614286	7.7405589962963	-1.06008768562931	0.00231348005282132	0.0188738515211529
KLK8	315.333232897114	646.147049595679	1.03498530626138	0.000461822266642564	0.00659367577969203
BMPER	63.9761906571429	30.4837392222222	-1.06949521366175	0.00565976506196376	0.0340069086245035
AMDHD1	49.7559335428571	22.4732810246914	-1.1466578129856	0.0036297780207379	0.0252397995829201
UGT1A6	69.8120664180714	202.195477920864	1.53420241130162	1.59297979102743e-05	0.000758381955037547
AGBL4	47.9251388671429	12.2901530835802	-1.96327972649973	0.00162597124676755	0.0149829855757515
DUSP15	165.097677714286	55.06513	-1.58410890100668	0.00829062994560646	0.043624225987783
UGT1A10	520.727024266057	1082.54551932099	1.0558285036709	5.4474861233549e-06	0.000388659330002024
HPD	73.7249144	33.4358111381481	-1.14075812532008	0.00264987085013186	0.0205863027471014
DPY19L2P4	17.2240432665	4.38454502349383	-1.97392479901856	0.00160525835340481	0.0148663258847625
KRT6A	2135.45035805566	9094.3846458642	2.09043566335357	5.25774820713717e-06	0.00038032505850572
GPC5-AS1	198.482525322571	9.46096911358025	-4.39088021542715	0.00500443958805275	0.0313874304702509
TMED6	413.934178142857	123.430598148148	-1.74570129596254	0.000879171477710171	0.0101124136267891
NXPE4	40.6568811195	2.11569792658025	-4.26429398374245	0.00976005517701499	0.048382998060145
RP11-793H13.11	76.1735467142857	33.8784267160494	-1.16892319179868	0.00101787359479873	0.0110905632979723
CELF4	360.443061554286	67.6187236172839	-2.41427668886983	0.0095561298360146	0.047745812943142
ALPPL2	93.8799083065	345.649995524691	1.88042356908688	0.00191666919367622	0.0167015130099703
RP11-401O9.3	7.65340081785714	17.1050090246914	1.16024600284253	0.00678605334723307	0.0383997425500427
PCDH10	135.455325828571	52.5867974320988	-1.36504457489451	0.00433507006108728	0.028550723181784
RP11-366L20.3	0.986407615057143	2.12267521675309	1.1056278038262	0.00875670908837032	0.0452088482116808
PGM5-AS1	6.07869391885714	2.11467499296296	-1.5233254256492	0.00145746775378657	0.0140824485653949
NMU	281.824431175286	716.4481	1.3460655150811	3.2178911788176e-07	8.63313908311909e-05
CTA-246H3.8	17.0168234174286	4.7476992725679	-1.84166128965037	0.00101786325051124	0.0110905632979723
RAB39B	219.487310814286	60.2473431358025	-1.86516800981621	0.000903008790606353	0.0102776450682605
LINC01586	20.9757499684286	3.47953882937037	-2.59175438166264	0.00250095596684234	0.0198256908166032
RP11-98D18.1	13.5101596728571	1.78335403597531	-2.92137968158544	0.00165484723467032	0.0151472326320034
C1orf127	698.387466128571	200.485734604938	-1.80052808076345	0.00758850339493056	0.041126371884992
RP11-457M11.7	1.51202705714286	0.751482852740741	-1.00867186590184	0.00695719827253622	0.0390457759084301
BEX5	477.223403185714	221.485497901235	-1.10745255575869	0.00476003501055764	0.0304410785142268
RP11-66N24.6	18.9527340557143	8.74186718255556	-1.11639261742984	0.00408711559454463	0.02739664024079
IL11	119.270199042857	487.433038148148	2.03097042505407	2.34111994192076e-05	0.000977004878326258
CCKBR	213.643467324286	28.5925384541975	-2.90149459006691	0.00204207535538021	0.0174069278869384
CTA-246H3.11	21.8563361042857	9.10298540864198	-1.2636399012437	0.00101787359479873	0.0110905632979723
PACSIN1	206.377651471429	60.438064691358	-1.77175738121674	9.71921903416386e-05	0.00241275674803299
AC004485.3	1.35823340615714	0.447245855493827	-1.60259140299959	0.00335035024192474	0.0240282210547954
TP53TG3D	4.85430580668571	2.06265930238272	-1.23475945156545	0.00377047986397094	0.0259068776088832
RP11-317N12.1	12.9997325029143	1.32526911902469	-3.294124678101	0.00158490655972567	0.0147507483048948
SLC7A14	527.250201815714	63.121611238642	-3.06228180515466	0.00847500426798274	0.0442279731748574
CTD-2554C21.3	78.6190757228571	29.5956691358025	-1.40949332756432	0.000538338224322611	0.00734741388867144
RIMBP2	1115.95054425714	144.983462061728	-2.94431284270643	0.00306738184775304	0.0227766440539883
LINC01314	171.729576171429	63.9540648417284	-1.42503056621501	5.03024257502148e-05	0.001607270514063
KCNJ2-AS1	52.7819449428571	21.2048235185185	-1.31565203713331	1.41488282446722e-05	0.000701808831084779
KRT32	1.02329070712857	2.13168741441975	1.05877984102027	0.00154465920950534	0.014507097856065
RP11-38J22.3	7.940092414	1.91536780803704	-2.05153433940997	0.00212509618516994	0.017874557415378
COL22A1	618.493288914286	1283.25703765432	1.05298032646962	0.000455417387207867	0.0065377751820728
PSCA	6883.83803073857	16653.779704963	1.27456458749377	6.08629134942975e-05	0.00176299347086207
HMGCLL1	177.714472371429	56.2117601111111	-1.66061727897371	0.00540593617035661	0.0329917937221131
KIRREL2	690.537746531429	226.384569209877	-1.60894465321726	0.00367333321395951	0.0254678568223428
RP11-46H11.12	11.6189644271429	5.30877758148148	-1.13002988606958	0.00389832112221712	0.0264916963318518
MANSC4	5.81876123042857	2.46449068814815	-1.23942251720129	0.00773453348967906	0.0417110182702838
JAKMIP1	183.330056882514	51.8393248271605	-1.82232450117825	0.00648703305959158	0.0372829017666794
KB-1269D1.8	19.1779160742857	5.42001420864197	-1.82307742287436	0.00362330804108391	0.0252397995829201
PTGDR2	151.646890742857	51.9797114938272	-1.54469538683297	0.000101782767134253	0.00247250470050661
FAM153C	27.8590242885714	9.15824872020988	-1.60500107962046	0.00733906387451298	0.0403977805021449
TMEM40	41.7917045120286	146.662387037037	1.81121041901348	6.61474916245046e-06	0.000438307081270668
RP11-20F18.1	0.578121542171429	2.21390914762963	1.93715128265306	0.00321975366186638	0.0234205600862185
PAK7	84.0360583257143	35.4546609945062	-1.24503319292284	0.00148639194763043	0.0141836323591953
RP1-193H18.2	298.472612428571	143.197881481481	-1.05958840816256	2.29562786016734e-07	7.07536890490178e-05
RP11-12M5.3	38.0608050307143	3.93989829220988	-3.27207578427558	0.00337805371755269	0.0241367710203686
HIST1H3J	1.32002484538571	2.98406631060494	1.17671451076993	0.000907454221593594	0.0103237288704757
SPTBN4	728.775387714286	137.549632345679	-2.40552195359918	0.00540593617035661	0.0329917937221131
CYP46A1	178.186365314286	38.0667248148148	-2.22678459340701	0.00281708089193676	0.0214690089279851
TSPAN33	1145.61714	533.791633950617	-1.10177638297704	8.33412744148413e-07	0.000140018717873347
SLC8A3	83.9249044571429	22.5006878012346	-1.8991298870807	0.000151081734890691	0.00316009595043252
LINC01115	12.9334042886571	1.75975269007407	-2.87765747008862	0.00971347005419167	0.0482910411762515
AP001625.6	33.3069091642857	15.5849410354321	-1.09566878345825	0.000260996450311606	0.00454318754182121
KRT222	48.7149674614286	21.231422471358	-1.19816406943764	0.00438624043618558	0.0287858082658036
C15orf59	278.429594328571	125.17832308642	-1.15332780874039	0.00709740321126047	0.0395259788332835
KIAA1324	12990.2224857143	2260.04705950617	-2.52300142190008	5.74470147332347e-06	0.000398927389511511
FGF12	182.020482714286	78.9267704938272	-1.20551418192604	0.00139354588852904	0.0136477354205283
RP11-618L22.1	6.79506070431429	3.04003196767901	-1.16039994498807	0.00176490842963183	0.015820991537364
BTBD17	57.8139443001429	8.17847869483951	-2.82151308929388	3.09358320545457e-05	0.00118108043455573
RAB3C	656.533051428571	203.777403308642	-1.68787356040227	2.58546631002744e-05	0.00104384694851821
RP11-334J6.6	6.43584118428571	2.65579511253086	-1.2769848745347	0.000689162400572481	0.0085695762383583
LINC01559	759.233808364771	1538.14481781481	1.01857519931052	0.00201660928179469	0.0172860427081206
GPRASP1	1524.99667928571	579.126020987654	-1.39685687536223	0.00068008896212794	0.0085063384547424
RP11-524F11.1	62.3400944857143	21.1262569876543	-1.56112315896342	0.000328757565188781	0.00529448098644468
CXorf57	536.546119285714	135.188610493827	-1.98872857329621	0.00166801144510113	0.0152036002946722
KCNB2	74.4469587415714	22.051867081358	-1.75531210332044	0.000488403053475554	0.00688230731361304
GPR162	492.729404714286	195.786819135802	-1.33151192789937	0.00119210715855443	0.0123091445344631
SCN3A	131.651172728571	52.8817592469136	-1.31587829505326	0.00389832112221712	0.0264916963318518
RP3-403A15.5	26.5154335571429	7.97276057654321	-1.73368108788597	0.000855918660774762	0.00991943829338477
RP11-321P16.1	2.11770399627143	4.29138164703704	1.01894126092851	0.00029593880985517	0.00495652194568189
LGI3	269.351445008571	39.6344103051852	-2.76466438818642	0.00546841099664546	0.0331941470311525
ASB16	125.072566571429	56.8748911111111	-1.13690160011026	0.000348102665393613	0.00549390394516065
RP11-731J8.2	23.7029654585714	4.2747342245679	-2.47116093439168	0.00023566585993071	0.00426496382139421
GNG2	1877.89734757143	838.758020987654	-1.16279163950777	0.00546841099664546	0.0331941470311525
KIAA2022	138.175371765714	62.556696	-1.1432642719183	0.00354407366414848	0.0248428592969288
BSN	411.941908142857	102.779324814815	-2.0028908237327	0.00252268972810825	0.0198889988524574
PEMT	2100.09017857143	678.472886419753	-1.63008821104733	0.000689422918450161	0.0085695762383583
RPL7P60	1.61195713617143	0.708709865987654	-1.18554634330136	0.00210141785157133	0.0177441706461637
ARG1	64.5030685414286	6.69590778580247	-3.26801622935037	0.000319466753527405	0.00519627340949853
HIST1H2BE	3.87270780801429	10.3886586218519	1.42359482557425	6.0121011686276e-07	0.00011428848788729
NAT16	159.827507293571	19.9218662632099	-3.00409101702	0.00177752466444965	0.0158576635104259
SLC7A2	4059.81907785714	1552.26385679012	-1.38704162600892	0.00619991806146774	0.0361919000759205
RP11-77E14.2	2.09105163011429	0.79618789745679	-1.39304783706068	0.00010278688482949	0.00249216970498305
LINC00536	0.5797387615	1.71331792274074	1.5633180293513	0.000379235623504852	0.00577187309859138
ZIM2	2.70212550931429	1.13717942137037	-1.24863478998501	0.00882445140466808	0.0455077090277489
RP11-390F4.6	8.99692729117143	2.80307438188889	-1.68242233582892	0.00730446968629658	0.0403084753339371
SSTR2	1704.43327657143	172.726355308642	-3.30273198620827	0.00146737878955382	0.0141003730844174
ANXA8L1	182.511942055143	460.50651654321	1.33523070679451	4.9440787755051e-09	1.34390438652856e-05
RP11-6L6.2	5.91170083171429	2.91770547061728	-1.01873900516042	0.00464251503734593	0.029953258929254
KISS1	55.8558770102857	157.961327255556	1.49979040464229	0.00148639194763043	0.0141836323591953
AC123886.2	4.32466970094286	0.955383659888889	-2.17843784287852	0.0012483336935965	0.012733199261632
AC135178.7	2.52883299092857	1.05295669128395	-1.26402566304328	0.000399672064552524	0.00599785517230517
PRODH2	107.212851828571	4.94574639345679	-4.43814578127724	0.000460160707953145	0.00659367577969203
C16orf74	121.721321614286	324.464947666667	1.41448072717684	2.01539471505177e-05	0.000883550400246854
NEURL1	2120.33375242857	433.931231234568	-2.28875304118771	2.6721715213988e-05	0.00107055413213456
GRIA2	248.073110872857	45.9749214479012	-2.43184635239863	0.00212027335143988	0.0178397539078662
RP11-855O10.2	16.0675172951429	2.62494012407407	-2.61379060547804	0.00438059537480325	0.0287858082658036
HIST1H2AL	1.03160055348571	2.36233227754321	1.19532745124569	0.000155667813837453	0.00323558579291935
CASP14	34.8043516283857	687.220916155	4.30343434250347	2.36487354475885e-05	0.000985338751665043
RP4-712E4.1	2.06140398497143	4.21662192522222	1.03246040544335	0.0025093641670694	0.0198802410327515
RP11-385J1.3	4.33035113842857	0.369384510765432	-3.55128873777043	0.00324961864285989	0.0236159801471281
RP11-76C10.5	23.5713178929286	2.89078188230864	-3.02750076057857	0.00512162115099863	0.0319072096634343
IGKV1OR1-1	1.56168700957143	0.661512076148148	-1.2392659413832	0.00359756988466522	0.0251569058449428
LCN10	19.9050059441429	9.30460859296296	-1.09711393389362	0.000657015383310453	0.00834194909643467
HIST2H2BF	67.1045250714286	174.166205938272	1.37598275973129	2.01539471505177e-05	0.000883550400246854
CAMKV	13.4072955622857	2.3793535207284	-2.49437670872618	0.00161310683034656	0.0149278304794082
AC006946.15	6.73509224728571	2.85634994802469	-1.23752496257033	0.00682022124630713	0.0385595704461754
RP5-842K16.1	17.3255571960143	0.481232644012346	-5.17002343062318	0.00128415012137211	0.0129721970664344
SEZ6L	2568.55768891286	274.291752382716	-3.22717532860102	0.00709740321126047	0.0395259788332835
RP11-248B24.5	2.24823767324286	1.1090518278642	-1.01946777198905	0.00788679742748516	0.0422679752642809
GRIA1	108.695571398143	7.2717831145679	-3.90184018047067	0.000412713545000631	0.00609619880903388
SLC6A4	367.4367687	45.3731942691358	-3.01758386743886	0.000609538300271021	0.00794841606277299
SCUBE1	103.170281414286	50.7004922716049	-1.02495579677764	0.00709740321126047	0.0395259788332835
OLFM1	1861.84557314286	519.165817901235	-1.84246611263927	1.48876270621316e-05	0.000723299806576435
LINC00644	2.71294403985714	0.386268917234568	-2.81218179454262	0.0065558811551984	0.0375733524248975
LINC00271	43.4166253714286	20.3415273580247	-1.0938195854234	0.00146737878955382	0.0141003730844174
ABHD17AP6	1.45844452775714	0.680213825703704	-1.10037027908003	0.00190923107571183	0.0166783919633049
FGFBP1	405.590692799871	817.983489691358	1.01204717707017	0.0101961961347705	0.0497882728114337
ATP2B2	265.330108437143	17.4490697925926	-3.92656636150429	2.85339004314557e-06	0.000260719754784399
TRIM67	47.8473998428571	16.0760870987654	-1.57352422797032	0.000576875429973699	0.00769196777877373
AMER3	301.915784114286	46.9805367530864	-2.6840110813532	0.000328757565188781	0.00529448098644468
CA10	95.6581746107143	8.58194693876543	-3.47851137527522	0.00589058776557622	0.0350461037247819
ARX	880.339863985714	85.3160931530864	-3.36717079057333	0.000170298845427461	0.00342187672359299
RP11-1B20.1	0.644475294957143	1.56599541250617	1.28088302524351	0.00110666587656865	0.0117819648780557
FAM217A	9.44270941457143	4.35229609617284	-1.11742416460929	0.000207938441703284	0.00391534704294665
AP000619.5	1.47859389085714	4.35102944234568	1.55713092163017	5.76850937612586e-09	1.34390438652856e-05
RP11-800A18.4	6.0462133386	14.6244692168395	1.27428047422388	0.0018110600255003	0.0161126799193896
RP11-503N18.4	5.06706432528571	1.11999170035802	-2.17766210237453	0.00105657764370558	0.0113964085498087
CTB-60B18.18	8.57970332955714	21.297393162963	1.31167718499311	4.31538135582094e-07	9.61727842779548e-05
APLP1	7680.09053571429	1010.2154054321	-2.92646037041812	0.00634201345816087	0.036716056068888
CTD-2583A14.1	1.74967715981429	0.697257702666667	-1.32732487693856	0.0044908304387017	0.0292437397985074
RPS6KA6	350.943654371429	164.989507407407	-1.08886513929898	0.000353102638119662	0.00553257869992426
RP11-568J23.8	5.25709066768571	12.8390887025926	1.28820628394611	0.000684482141672898	0.00855717688492748
NAP1L5	502.984896571429	219.392009506173	-1.1970040978265	0.000474950086981318	0.00674382509001118
CACNA2D2	1734.98875185714	337.318169259259	-2.36274437497869	0.000297303762495876	0.00495652194568189
C20orf85	12.1289850883429	159.466146152827	3.71671943884392	0.000216633087926058	0.00401805003040062
RP11-616M22.12	36.23667013	6.74857778938272	-2.42479498647045	0.00184636635184123	0.0162656380812914
PRB3	4.72247980554286	10.5687585014938	1.1621893827083	0.0017657102641046	0.0158227326178761
BBOX1-AS1	46.7832719449714	114.391747853086	1.28991831073423	1.00464341812543e-05	0.000581386327992472
FTCD	707.012221337143	34.3116408395062	-4.36496512879661	0.0015251009828364	0.0143999835728944
MTUS2	352.922893142857	93.5034128271605	-1.91626208812321	9.8700211606461e-05	0.00243395095685971
RP11-423H2.4	1.95670250534286	0.589794471518518	-1.73014022267849	0.00153613878533972	0.0144936920684897
GNAZ	878.275355142857	301.946606296296	-1.5403798635387	0.00128919957021359	0.0129721970664344
LINC01484	36.1303764357143	12.448233382716	-1.53727127230961	0.000200498845522055	0.00381665967561391
ITGB6	7922.85203113643	16925.1125703704	1.09507366580814	7.22501494236006e-09	1.34390438652856e-05
ADGRF2	8.58888966628571	22.9611543924815	1.41865163332583	0.00418465775824813	0.0278782570408372
RP4-625H18.2	25.8620100514286	10.7324128024691	-1.26885995750592	0.00314250611799483	0.0231106139953478
AC068134.6	4.34699625317143	9.2956022368642	1.09652948436548	0.00871061924764205	0.0450602375502278
FMN2	375.566067852857	91.446383345679	-2.03806870391484	0.00750459464172173	0.0409185823000577
IGFALS	746.694631242857	136.67903505358	-2.44972639048744	0.00885478904971406	0.0455077090277489
RP11-806L2.2	7.08618272314286	2.75994055941975	-1.36037147088241	9.70287839843171e-05	0.00241275674803299
LINC01146	156.983685985714	32.3868700938272	-2.27713368336585	0.00885478904971406	0.0455077090277489
NCAM1-AS1	5.10636757914286	0.548410848567901	-3.21896837746092	0.00165131109514256	0.0151201801085117
AC068831.17	3.46984788002857	1.64798903508642	-1.07416577210875	0.00513242347100108	0.0319668595092894
AOX3P	2.32161670171429	0.560296085641975	-2.05086848459031	0.00217108505247086	0.0181386524106416
SH2D5	14.8069378085714	30.395556091358	1.03758710258272	0.000160419716397665	0.00328677406350243
KIF5A	546.857036714286	147.072702592593	-1.89463422239425	0.000363304729489912	0.0056113988497312
RNF223	80.4445210698714	187.69195047642	1.22230070872539	3.91756943467129e-07	9.27431142257046e-05
RASA4	77.1372212857143	36.0141993333333	-1.09886134600576	7.34998203744648e-05	0.00199792152648376
KRT16	2843.06696114607	7320.71887693309	1.36453724624332	1.15286509881469e-05	0.000626759082217815
LINC00707	34.4034468990286	69.9518515509877	1.02380912796963	0.00325830062044927	0.0236159801471281
LAMB4	45.7792243571429	14.4375036419753	-1.66487170888651	0.00228492576214453	0.0187289114800144
FOXN4	3.60450458735714	0.830418745037037	-2.11789007014777	0.000168850098833588	0.00340854684009726
RP11-264J4.8	2.73633112404286	1.03865837871605	-1.39752160086558	0.00100121787371261	0.0110276132019975
AC073133.1	11.1129934267143	4.28377372790123	-1.37529329441653	0.00487126183483802	0.0308315677452852
GNAO1	1450.13487828571	467.847274320988	-1.63207753935447	9.13749126474676e-05	0.00232372470727803
RP11-416N4.1	4.71326520928571	1.27546156793827	-1.88570743373173	3.9578009654369e-05	0.00137054647527849
RP11-831H9.3	1.92830445245714	0.931305101851852	-1.05000706404705	0.00069107531224533	0.00858601727394114
RP11-706C16.7	3.59690212432857	9.14321514341975	1.34594666476776	0.00307761441840499	0.0228461109092601
RET	239.182810628571	91.4861597530864	-1.38648830034301	0.00656065563826309	0.0375733524248975
PCP4	489.30313963	84.1762110245679	-2.53924406285178	0.00459644210442399	0.0297085998613316
RP11-16N11.2	58.9104446857143	28.3999312469136	-1.05263600610124	0.000553455917086362	0.00747538668923545
NUCB2	5121.02222857143	2515.85022222222	-1.02538578548217	5.44721847820753e-05	0.00166883548695297
GPR150	52.9463279285714	21.0617023333333	-1.3299085817907	0.00987157378242088	0.0487790612652793
KCNMA1	1909.15955685714	893.379662962963	-1.09559236175965	5.53445244731431e-05	0.001689597610557
RP11-384P7.7	37.2591849971429	12.6221835246914	-1.56163461206014	0.00413575638302605	0.0276293565855263
CTB-43E15.2	13.9664721391714	6.71004711293827	-1.05757284813109	0.00413575638302605	0.0276293565855263
SYT3	74.74193732	25.4811537283951	-1.55248735802543	0.00492887991445251	0.0310106213704416
PLA2G2F	44.1033916144571	113.054031258395	1.3580509258504	0.00605822302351329	0.0357073700602553
C3orf67-AS1	4.4047876849	0.474184380753086	-3.21555243398449	0.00254173030898254	0.0200269891002161
KCNA5	543.611194757143	76.1583339135803	-2.83550134346395	0.000939889924916425	0.0105498592822192
C16orf96	12.2370016877143	5.74572454197531	-1.09068937710477	0.000523605997074306	0.00722204648824788
KLHDC7B	298.575574958571	1137.54200641975	1.92975176578688	0.00139354588852904	0.0136477354205283
AC006369.2	74.1060942518571	11.5536769034691	-2.68124013446424	0.00231348005282132	0.0188738515211529
KRT83	2.74375589924286	7.27611709580247	1.40701662418154	0.002893076839612	0.0218689735791977
CACNA1B	375.791654342857	34.1868887534568	-3.45841798895491	0.000568968297007937	0.00763343813621004
RN7SL268P	11.5805156857143	5.78982326012346	-1.00010828427702	4.21688880660743e-05	0.00142984376839667
RP11-256I23.2	8.23156292828572	3.82013038222222	-1.10754450268796	0.000132908821184317	0.00293799978197867
LRRC10B	384.057536285714	84.203985691358	-2.18936203143081	0.0074215188271905	0.0406016327266529
RP11-702B10.2	8.0959980654	29.1670238058025	1.84905733118314	0.00384864434319442	0.0262959259498288
RP11-855A2.5	4.70781967128571	0.971538582641975	-2.27671586461895	0.000249373459006033	0.00443812998474943
RP11-700H6.2	3.70134523214286	1.65126312612346	-1.16447967536723	0.000422285339086312	0.00621761973252275
RP11-405M12.3	33.659068188	2.72167623222222	-3.62842787723503	0.000401129848900822	0.00599785517230517
RALYL	132.955112773143	52.0900423955556	-1.35185974053301	0.000753047597585858	0.00915077577635713
HIST1H2AI	12.2307232528571	25.2853500616914	1.04779203305264	0.000148826539812648	0.00313056827873967
RP11-234B24.4	1.99347689981429	0.241642347246914	-3.04434167683618	0.00301685533127377	0.022549348358697
AC006116.12	2.43003873928571	1.06909850883951	-1.18458452128413	4.1874146629745e-05	0.00142984376839667
FRRS1L	362.126603457143	71.432341427037	-2.34184485137265	0.00137563081708718	0.0135487148667804
SCAMP5	2904.80026571429	1094.75889259259	-1.40782579854661	5.11113840375128e-05	0.00162118337603029
WFIKKN1	91.1329571428571	38.8521998876543	-1.22997659261355	0.000390028485343322	0.00589137574641847
ELMO1	1750.88321714286	835.505908641975	-1.06736092401112	1.21364675521587e-05	0.000643677701681802
RP11-598F7.4	56.8973517571429	9.88253892962963	-2.52540786669761	0.00976540984617035	0.048382998060145
C6orf118	12.0750068002143	2.22028186802469	-2.44320925597935	0.0012160679573789	0.0125020235602463
SYT4	1612.75075284286	173.424727094444	-3.21714197087339	0.00579066858559976	0.0345938978292277
RP11-500B12.1	19.4529592311571	7.24092746082716	-1.42574323498873	0.000499618567526653	0.00701000383456981
MEG3	7272.65588714286	2923.65480493827	-1.31470933261473	0.00694016010212615	0.0389585490880507
KIAA1683	360.159947142857	156.563388395062	-1.20189086549054	7.8803887900183e-06	0.000490940680576236
SNTG2	47.6463877714286	19.8806240350617	-1.26100380032716	0.00128918696386053	0.0129721970664344
ASGR2	200.537621714286	31.4272189012346	-2.67378640379062	0.00895207979479669	0.0457548792809226
HIST1H2BJ	58.5375484	135.277505925926	1.20848773564888	6.18308778950139e-09	1.34390438652856e-05
ADARB2	171.759348269	56.5650302962963	-1.60240629307336	0.000172856553563068	0.00344403788166477
CTXN2	23.4830341465	2.41795495654321	-3.27975955084104	0.00853877339129752	0.0445199230392642
NRN1	494.351685142857	223.764651234568	-1.14355560259661	0.00101787359479873	0.0110905632979723
KCNJ11	762.786772142857	218.14312691358	-1.80600480628876	0.000100230303405494	0.00245540670835604
LMF1-AS1	10.9044808585714	5.39557325567901	-1.01507293476295	0.0012397759264831	0.0126508639896342
H1FNT	2.69599456271429	1.23307366206173	-1.12855860003425	0.00248610481516968	0.0197649781089651
RP4-594A5.1	4.01830628578571	9.67554344875309	1.26775516151733	0.000503089307700586	0.00703217856244281
SVOP	691.646498728571	98.8275750488889	-2.80704931676589	0.00194196720222531	0.0168513055358711
RP11-430H10.1	30.4815175542857	7.27037697530864	-2.06783265452584	0.000384541036045574	0.00582877364357555
VLDLR-AS1	44.8961147714286	18.5067351851852	-1.27854019357339	0.00177752466444965	0.0158576635104259
PADI3	76.3436307289286	261.317735530864	1.77522533853708	0.00385222314646722	0.0262959259498288
RP11-546K22.1	38.5403212742857	11.6887401717284	-1.72124915545057	0.000288834480494847	0.00487485837421444
C10orf91	12.0377992030143	27.4204057160494	1.18767826046605	3.47244271315347e-05	0.00127002641423075
PDZD4	940.802274714286	286.43529308642	-1.71568228336034	0.00206785482114685	0.0175175690948227
LINC01468	2.7049649082	6.04726126724691	1.16067203292371	0.00264001665203629	0.0205863027471014
CTD-2501B8.1	5.70539753814286	0.77982138108642	-2.87111179737818	0.00281219607504769	0.0214690089279851
TRIM29	6758.08722101386	14212.3267923086	1.0724558914905	1.69855843064142e-07	5.89762134564443e-05
PIPOX	441.678045142857	94.5201991358025	-2.22430054701327	0.00137563081708718	0.0135487148667804
MYT1	331.013433358571	33.7806633308642	-3.29262020354028	0.00243099539081962	0.0194786310684104
EML6	184.062184857143	88.5917177777778	-1.05494952264955	0.0032978905838263	0.0237764032927521
AMER2	47.8503989448571	3.58675509914815	-3.73777980532062	0.00060806456875382	0.00794841606277299
LHFPL3-AS2	310.035717652857	126.163643061284	-1.29713820605418	0.00945299716294072	0.0474033312382321
RP1-265C24.8	4.69690820214286	1.60456321653086	-1.54953076739074	0.000256846594665938	0.00450471780757615
CTD-2145A24.5	24.1843548	11.731036345679	-1.04374357963031	0.000991237182173704	0.010932997653954
TPSG1	470.362261714286	35.1072686382716	-3.74393065059838	0.00295772560240898	0.0221901850798998
RP11-95O2.5	14.24064136	6.98490961234568	-1.02770077106269	0.00648684680973772	0.0372829017666794
FGF14-IT1	2.14763119388571	0.852840437925926	-1.33239851394459	0.00102983695048165	0.0112055479395472
KLKB1	218.090030428571	77.0389530987654	-1.50126381813259	7.82371593980876e-05	0.00209175961795236
NRSN1	34.2614966201143	14.9429462156173	-1.19712354886122	0.00559515360159649	0.0337755483930041
PRSS51	57.2264985482857	120.516619877654	1.07447687324826	0.000212677607960014	0.00397013447232023
RP11-348F1.3	6.15372715212857	2.28102271348148	-1.43177966547594	0.00684881324322768	0.0386822600808424
MYRIP	184.816236714286	87.4977759753086	-1.07877325582789	6.58555792307964e-05	0.00186407080298823
CHRNB2	254.002992585714	48.1593253950617	-2.39895840608416	0.000406933061782803	0.0060415871504481
PRLHR	36.6916541288429	6.98110179382716	-2.39392529230192	0.00316131704669742	0.0232225267173618
HIST1H2AG	36.3140567142857	85.9044113209876	1.24220411240559	9.8011625351285e-08	4.81569950145814e-05
RP11-416N4.4	5.11110220242857	1.59508971846914	-1.67999686694071	0.00136277607319873	0.0134679513177109
ACTC1	180.076754015714	46.6890466481481	-1.94745592140363	0.000155684843075456	0.00323558579291935
RP13-631K18.3	1.25419329747143	4.36787863090123	1.8001730542091	6.1421967865135e-08	3.99872366293995e-05
EML5	56.8135385144286	15.6371686987654	-1.861255442418	0.00553153681663596	0.0334681111157103
RP11-5N19.3	0.762253145957143	1.97475895667901	1.3733344609557	0.000434230724550044	0.00632781326133615
RASD1	2631.45193428571	919.155193703704	-1.51747866563386	0.0036297780207379	0.0252397995829201
RP3-525N10.2	26.9735480428571	6.83557327901235	-1.98041106055715	4.49676063282233e-05	0.00149181285286984
VGF	2330.12771914286	398.891480888889	-2.54634081688002	0.00802079392785913	0.042669968268719
RP6-114E22.1	4.82650930632857	14.2710180399506	1.56403618905619	0.000506919472540074	0.00707811795411049
FIGF	44.3550513285714	21.8607801851852	-1.0207535237017	0.000844507344184157	0.00983094132762612
TMPRSS15	545.978646921771	96.9761009440494	-2.49314337433504	0.00668341781672752	0.0381254947131219
CTD-2373J6.1	11.2100132914286	3.35161460888889	-1.74185981576962	0.000891016245162993	0.0102125677994232
DAW1	10.9426685064714	43.070949491358	1.97675052763278	5.26713229060657e-05	0.00164956872000037
MALRD1	60.7586921359429	14.2117326666667	-2.09600835951195	0.00694016010212615	0.0389585490880507
TNS4	3301.7265028204	7594.91762222222	1.20181369657451	1.44160983455554e-06	0.000179621826323736
ATP1A2	371.760245814286	150.525248654321	-1.3043670032689	5.62300873309837e-05	0.00169870963362662
ARNT2	1495.89135857143	736.960413580247	-1.02134637007373	0.000468353984642932	0.00666834669988332
RBM24	92.3671361414286	44.6674148148148	-1.04815687860455	0.00278288739934934	0.021301931442227
ATOH8	429.603353142857	211.76408962963	-1.02054729207534	0.000384541036045574	0.00582877364357555
ARHGEF26-AS1	58.4967926957143	11.1114568690123	-2.39630953890618	0.00204209380187384	0.0174069278869384
ARFGEF3	5323.84844714286	1838.84122469136	-1.53367258776015	0.000530924496292264	0.0072767393726036
KCNK3	1666.57367328571	461.832981962963	-1.85144198279498	0.000175450358237024	0.0034744507823957
CTB-60B18.17	1.21165515834286	4.15479176669136	1.77779701187403	2.24917360769802e-05	0.000950823537630911
LINC00488	4.38408679351429	0.370163607024691	-3.56604139278608	0.00928252469134705	0.0469918789827699
SHISA7	150.062442432571	8.64779955148148	-4.11708605174317	0.00895184108872785	0.0457548792809226
CTNND2	703.687337214286	284.51718662963	-1.30641874906229	0.0039917683876423	0.0269299587001537
MAPK10	759.118779285714	323.998817654321	-1.22833709334404	0.00240111512027897	0.0193583402003668
PAK3	1437.45265268571	307.650082222222	-2.22415215362502	0.000461843424682549	0.00659367577969203
PCSK2	9324.58080118857	1078.2380389784	-3.11236315639486	0.00966026463923035	0.0480816038742732
DPH6-AS1	19.9281803216286	8.23798559555556	-1.27444647237279	0.00199145301093759	0.0171719959794125
KCNH5	15.363480622	1.35107315901235	-3.50732739592092	0.00741257304048172	0.0406016327266529
MROH8	100.882417571429	49.3241892592593	-1.03230751159101	1.95566481584283e-07	6.49506483540817e-05
SCG2	12209.60658	1630.91445432099	-2.90426369824886	0.00314253232047643	0.0231106139953478
AHNAK2	6151.30901885714	12442.7153814815	1.01633600155859	1.38718249527897e-07	5.42129981652606e-05
RP11-386M24.9	5.766290097	1.89498084596296	-1.60546015334598	0.00127893964642705	0.0129339290612065
KCTD4	11.5342742965429	3.43500208666667	-1.74754435608938	0.00311613685085437	0.0230074623569886
MIR1250	1.86585832677143	0.667531371802469	-1.48293190211293	0.00185867642131999	0.0163579482876019
VTN	4574.00749724286	493.328804197531	-3.21283730031914	0.000268685871478841	0.00464598192508665
BEX4	1962.58262614286	973.145025925926	-1.0120266655836	0.00034316897824693	0.00545904909134289
HIST1H3B	1.69527059808571	4.03819131058025	1.25219368655097	6.59342848256366e-05	0.00186427221622628
PCDH8	98.9158251979714	12.2224457859259	-3.01666834507963	0.00492872975890697	0.0310106213704416
AC004540.4	75.7926066571429	25.6642991109877	-1.56229426340564	0.00110180965066141	0.0117398629758076
RP11-380J14.1	12.6407129052714	35.0085430153086	1.4696291906897	1.48968332500714e-08	1.76331106665959e-05
ZPBP	3.18163556925714	1.02885567525926	-1.62872797647036	0.00801216161726428	0.042669968268719
MMD2	12.382582854	0.417178450061728	-4.89150382875543	0.000610122829869175	0.00795205636267427
TACR1	137.331004297143	40.167231	-1.77356645465497	0.000115045300819537	0.00267013785975184
RP11-491F9.5	5.50438502672857	0.639381323876543	-3.10583287958923	0.00225020348875088	0.0185793820446455
RP11-111H3.3	7.40703617317143	1.48106537802469	-2.3222610565056	0.0041473027497163	0.0276993872545171
CCND2	5970.11033142857	2310.53861975309	-1.36952838986492	1.94911675055279e-05	0.000863213423488864
RP11-368I23.3	3.95774468721429	1.11204973077778	-1.83145724089826	0.00884838185529859	0.0455077090277489
RP5-1186N24.3	5.88107695071429	1.11368639290123	-2.40073733151116	0.00825234981421333	0.0435724739480797
VSTM2A-OT1	15.4722213153571	0.248903458506173	-5.95795024956215	0.00662379673752528	0.0378743500653814
AVPR1B	60.4301677985714	11.6536450508642	-2.37448767346264	0.00976540984617035	0.048382998060145
RP11-629G13.1	5.54030987671429	1.0442842487037	-2.40745221093817	4.78051532294486e-05	0.00154837561598019
HNF1A-AS1	634.532813285714	312.261720716049	-1.02293904709985	0.00100447365750693	0.0110276132019975
RP11-539E17.5	2.57686972217143	7.02001612839506	1.44585474385327	5.13735302204211e-06	0.000378894327306913
RP11-115D19.1	297.567626434286	10.2137563707531	-4.86463212144288	1.02732901938203e-06	0.000153751005711077
COL28A1	320.184655571429	143.692915074074	-1.15591524025166	0.00127252647859544	0.0128740722723791
RP11-187O7.3	14.6221202790571	5.9046649074321	-1.30822543088412	0.00492887991445251	0.0310106213704416
SLC4A8	656.749840428571	208.876582839506	-1.65269318394254	0.00105907256597431	0.0113964085498087
RP11-388K12.3	3.36516852681429	1.10148888803704	-1.61122381544125	0.00232302848934188	0.018945814247088
PPP4R4	158.430476891429	28.2901770123457	-2.48547678105063	0.0036297780207379	0.0252397995829201
MYO16	77.2523909571429	31.7905184938272	-1.28098303844672	0.00534410648521017	0.0327603288562519
FAM181B	53.6022793185714	25.7402403123457	-1.05826882670415	0.00725783756961386	0.0400766217451897
OPRD1	120.044603385714	27.8243950617284	-2.10914832159264	0.00194196720222531	0.0168513055358711
RP11-843A23.1	1.42250818095714	0.403333689753086	-1.81839112794248	0.00714776746214377	0.0397663690555382
FLJ43879	14.3347600810429	31.7029426701975	1.14509899908571	0.000522311457699436	0.00722204648824788
NOL4	432.6795493	86.3571438292593	-2.32491149939592	0.00767325225804193	0.0414390630550954
RP11-515O17.2	4.48876156085714	1.61318432360494	-1.47640617228413	0.000902628608790463	0.0102776450682605
IGFL1	83.8854393988571	239.879117116914	1.51581524952079	0.00165725334605822	0.0151639263474006
RP11-830F9.7	16.2961675561429	3.62700899246914	-2.16768049188066	0.000110681556976637	0.00260366614745131
BRSK2	372.065143314286	131.875848604938	-1.49637486141374	0.00935085839827403	0.0471362182635412
RP11-527D7.1	14.7098273942857	7.01399105834568	-1.06847282153769	0.00241580129965179	0.0194586704745537
RP4-736H5.3	2.8012841922	0.735267763790123	-1.92974671362658	0.00230857417528462	0.0188738515211529
MBOAT4	147.977875028571	69.5000138641975	-1.09029631610509	0.00775884845056852	0.0417110182702838
KARSP2	3.95306946971429	1.2086413068642	-1.70958715480206	4.63271187460733e-05	0.00151345557715498
RP11-108K3.1	3.62774057917143	8.27687766296296	1.19001534170785	6.82739964520233e-06	0.00044603032946933
RP11-830F9.6	8.862329082	4.18511254753086	-1.08241947818294	0.0019664956859706	0.0170194008041799
RRAD	369.521084142857	1033.74859950617	1.48415678571406	0.00100447365750693	0.0110276132019975
ERBB2	10069.4792671429	20361.8021481481	1.01587617692129	5.1932661912771e-05	0.00163133709152047
NKX2-2	1334.22028295714	207.126933378395	-2.68740980946164	0.00117659772138947	0.0122216917681305
TTLL6	311.057378285714	84.3387197530864	-1.88291370036795	0.000903008790606353	0.0102776450682605
LRRN2	643.008344285714	317.297749506173	-1.01900017074638	0.00132315226097615	0.013166300354635
CPE	31374.0422042857	6286.84495925926	-2.31916332656114	0.00105907256597431	0.0113964085498087
RP11-268G13.1	13.4511894938571	2.64065612069136	-2.34876541253865	0.0073794091647716	0.0406016327266529
RAB26	907.216813285714	310.091286172839	-1.54875439216466	0.0039917683876423	0.0269299587001537
SPINK7	3.47588501201429	11.4132642006667	1.71525920098865	0.00989569487850681	0.0488704324542378
LINC00930	47.5426254457143	15.7321435261235	-1.5955063220841	0.000661772448223505	0.00835752489048899
RIC3	435.49842873	141.859320814815	-1.61820656814063	0.000140128208173086	0.00301327718334875
LINC01529	7.46087963457143	3.39189498074074	-1.13725423152586	0.00101729442289595	0.0110905632979723
DTNA	592.191219857143	286.571544567901	-1.04716773776371	5.36128827750485e-05	0.00165418611415289
AC007879.7	16.4755873457	34.6941027654321	1.07436055976857	0.000109891480499382	0.00258741776101664
GLTPD2	65.2621566714286	30.1224682098765	-1.11540667584071	0.00243099539081962	0.0194786310684104
SMOC1	2718.97662885714	681.451001604938	-1.99638191891498	0.00641415450441147	0.0369783036195216
PLD5	49.9411546651429	10.8903256685185	-2.19718207989054	0.000191798088554583	0.0036969755914507
LINC01016	2.14677992158571	0.944210652222222	-1.18499363596297	0.00143512138269384	0.0139188066766221
CCAT1	103.475444792929	236.720773320358	1.19389786459587	0.00371736309552693	0.0256434046014879
SCG3	3902.25161428571	645.158249111111	-2.59658182105444	0.00281708089193676	0.0214690089279851
RP11-544A12.4	5.91755101757143	2.3360507872963	-1.34092859935615	0.00253642542933999	0.0199912392873616
RP11-115D19.3	5.82544389928571	0.436516663419753	-3.73825935452586	0.00053446860612674	0.00731761144697499
RPL29P19	18.4171514984286	38.9119326666667	1.07916269420291	0.00481572590951575	0.0306018346534162
GADD45G	1240.06450571429	530.52933691358	-1.22491073292056	0.000284706003423932	0.00483313496425203
FAR2P3	29.6245683044286	6.19471872224691	-2.25768344903008	0.00412857472749364	0.0276293565855263
TTC39A-AS1	55.4837531	27.5274511296296	-1.01119434795714	0.000844507344184157	0.00983094132762612
RP11-767C1.2	7.87604977	3.64758894074074	-1.11052907145565	1.5826459292624e-06	0.000185647219116766
CSF2	40.2384485290429	84.4132046790124	1.06889401570051	0.00162597124676755	0.0149829855757515
RGS9	609.941648142857	171.427312098765	-1.8310742491674	0.00150563186758821	0.0143043266923986
CHGB	67762.3858552857	5919.26951432099	-3.51699361988671	0.00180020525487282	0.016027058134066
GPLD1	62.2625966571429	27.9985544444444	-1.15301340230176	4.21688880660743e-05	0.00142984376839667
MTMR7	235.697733428571	75.2639359259259	-1.64690724287714	0.00987157378242088	0.0487790612652793
TRPC7-AS1	30.332912826	6.31750477271605	-2.26345729034165	0.00131445946174085	0.0131513030010427
AC011899.10	13.3527180295714	1.57031592704938	-3.08800669661235	0.00502304856965988	0.0314965585847611
CXXC4	661.348961571429	166.30708	-1.99156212427501	4.64364274085798e-05	0.00151345557715498
TM4SF1-AS1	49.4326119714286	101.929596333333	1.04403796983717	5.35323980118223e-07	0.000109766706820934
MROH6	1431.03415528571	2923.8772691358	1.03082464880832	2.72898093971517e-08	2.22079352034759e-05
NOVA1	378.336168757143	100.920586604938	-1.90644820676383	0.00164686791075423	0.0150848003038871
DIRAS2	181.496363705714	63.3548532962963	-1.51841359768444	0.00875844396251793	0.0452088482116808
SEZ6	760.829350162857	37.3568102493827	-4.3481297220706	0.00648703305959158	0.0372829017666794
KCNN2	75.2853423714286	33.9534119012346	-1.1488124528044	0.0028516576338904	0.0216375339289452
CHST9	830.744871564286	324.403459421975	-1.3566162772946	0.0095561298360146	0.047745812943142
RPRML	25.7840486591429	1.17077911667901	-4.46093799345298	0.000173973816475115	0.0034636484364132
RTN1	1755.96524104286	431.548362469136	-2.02467013476935	0.00310474977390786	0.0229298890704295
SEC11C	4214.64579571429	1534.40099259259	-1.45773583156639	1.73691200523582e-08	1.88462189701442e-05
RP11-493L12.3	6.4176630433	15.7324423887654	1.29362271123504	1.90514844096392e-06	0.000205050333383271
POU6F2-AS1	23.7360446067143	1.00205487982716	-4.56604611486096	0.000825594846793625	0.00968437630871747
RP11-402P6.9	0.526833745457143	1.63489425209877	1.63377765953854	0.00296219235890294	0.0222108987095282
LINC01497	4.32642787638571	1.16336394706173	-1.89487385195775	0.00722299779107764	0.0400029956353579
RP11-761I4.5	2.45131355561429	1.16974228217284	-1.06736432590556	0.00524315232286886	0.0323715340722919
EFCAB8	14.7464546757143	6.01181208111111	-1.29449632630567	0.00341893746211239	0.0243061099492655
STXBP5-AS1	136.101578285714	56.8184213333333	-1.26025314422236	0.00299387374804962	0.0223839983557164
MAT1A	221.533795314286	90.7529432901235	-1.28751046255457	0.00543705201885112	0.0331428538443123
SLC12A1	11.8205763885714	3.48597477432099	-1.7616663503579	0.000143266022667256	0.00306304638446471
RP11-675F6.3	13.2422650195714	6.18538496839506	-1.09821461450362	0.00428041154526118	0.0283463264213403
RP11-116D17.3	5.23154489985714	2.45292959925926	-1.09273121586743	0.00777754764262563	0.0418029139652454
RP11-54H7.4	137.366233997571	520.153622623086	1.92091035421628	1.29675439385586e-05	0.000663514325456959
RP11-412D9.4	85.9523632857143	38.8486580246914	-1.14567254406747	0.00619991806146774	0.0361919000759205
NTF4	39.9718713133143	121.289115024691	1.60139306267605	2.82643264626083e-10	4.35507851636028e-06
TRPM6	62.2669894142857	27.5565505925926	-1.17607221798947	0.00011330254890042	0.00263909810010361
GNGT1	8.2419036859	18.1678612247654	1.14033908153837	0.00070127358309292	0.0086795938105146
DCX	159.122646739571	24.3090761712346	-2.71057220617534	0.0031999658743792	0.0233811199031169
TMEM196	122.460446664143	28.1788549467901	-2.11963095656261	0.00663498141395409	0.0378743500653814
PEX5L	58.2092783	16.5442708460494	-1.81491742133287	0.0058571386660512	0.034863028114889
LRRTM2	59.8809185185714	22.8269922839506	-1.39135557059713	0.00423434967830089	0.02809342674462
SEMA7A	2197.42181028571	4408.79107901235	1.00457128144168	4.237282660194e-07	9.595050239488e-05
UGT2B17	186.666086033957	14.7511182664198	-3.66156360599928	0.00865343625911342	0.0448229958119339
RP6-91H8.3	6.68517934941429	21.2271905016049	1.66687526732235	2.06647142510004e-05	0.000901389989631996
PCDHA1	32.6853461668571	9.60145409876543	-1.76731915925086	0.00227056879155409	0.0186876997158218
LRRN1	713.050001785714	1449.22826172839	1.02320969289292	5.89755368738361e-07	0.000113761626350486
LINC00870	36.0563182528571	7.3736231991358	-2.28980648923495	1.27747936189561e-05	0.000657447432077541
RP3-466P17.1	15.33099133	6.45348308259259	-1.2483010581534	0.000260996450311606	0.00454318754182121
NPHS1	206.98148306	88.3042447222222	-1.22894701339723	0.00838236368415047	0.0439117144837985
FAM180B	13.7530718647714	5.99111132098765	-1.19885834713663	0.00252247046435554	0.0198889988524574
ALK	127.806821685714	13.55175	-3.23741377156103	0.00127252647859544	0.0128740722723791
AC013463.2	36.44490652	18.101723667037	-1.00959012102446	0.000545848315720315	0.00741107194456346
SBK2	38.9800091081429	4.61080743135802	-3.07964310919498	0.0032963652396601	0.0237764032927521
C1QL1	1693.35365552857	112.581547407407	-3.91084102230526	0.0058571386660512	0.034863028114889
ATP1B2	431.077747428571	117.706302592593	-1.87275651973275	1.87060029380395e-06	0.000202967926045619
RP11-624L4.1	20.2598905058571	44.7553598414815	1.14343409078828	0.000109891480499382	0.00258741776101664
AP001630.5	1.52366667418571	0.732303315728395	-1.05703409212728	0.000719212228480755	0.00883860577719082
AC002511.2	31.7439368445714	4.91459324579012	-2.69133713797826	0.00204144823686989	0.0174069278869384
C2CD4B	682.922919642857	301.475555814815	-1.17968172261486	0.000373781922486859	0.00571559309658267
RP5-919F19.5	3.76960155757143	1.87520454018519	-1.00736407250797	0.00152459363319713	0.0143999835728944
CTD-2349P21.6	2.14149238632857	1.02730302482716	-1.05975475005989	0.000621209748392883	0.00805222650965608
ADGRB3	145.487877495714	38.6360064888889	-1.91288106174286	0.000800258659511895	0.00948113546512705
ADH6	604.186132142857	145.250840148148	-2.05644656195766	0.000363304729489912	0.0056113988497312
ATCAY	253.320632985714	31.4416365219753	-3.01021637321942	0.00119210715855443	0.0123091445344631
ATRNL1	277.202656728571	79.1048117037037	-1.80910372722027	0.0032978905838263	0.0237764032927521
CTD-2037L6.2	5.98799717044286	1.2419550981358	-2.26946052461835	0.00169806942044844	0.0154289692176894
ADGRL1	2354.85648428571	1175.15779753086	-1.00278464646482	0.000455417387207867	0.0065377751820728
ADH1B	2174.51078696143	946.965011822099	-1.19930783797859	0.00481572590951575	0.0306018346534162
STAB2	86.1572597285714	26.5753615123457	-1.69688304774119	1.15286509881469e-05	0.000626759082217815
STXBP5L	168.572359118	27.5298824945679	-2.61429763912468	0.000284706003423932	0.00483313496425203
RP3-492J12.2	4.07712182998571	1.08146561	-1.91456327803885	0.00187244621353016	0.0164231633029771
KLB	126.517849557143	27.8429734345679	-2.18395574521916	0.000891016245162993	0.0102125677994232
ALG1L5P	2.74641422065714	5.86514380683951	1.09461724941703	0.00315065539425651	0.0231507384655287
RGAG4	1036.94199828571	422.614687654321	-1.29492038572152	0.00856855935919482	0.0445199230392642
HCAR2	50.2732568734286	105.399469666667	1.06800454796587	0.00107314482892096	0.0115050491930551
RP11-80B9.1	2.69434957897143	0.673631399950617	-1.99990575236141	0.000114580126643401	0.00266409024814358
KCNK17	325.451982028571	95.3704197283951	-1.77083092870902	0.00847500426798274	0.0442279731748574
GBP6	14.9036446848857	51.8212352222222	1.7978782195513	1.62013503284503e-05	0.000764310441853577
LINGO4	41.5744844362857	13.6963358754321	-1.60190838629745	3.74365706779874e-06	0.000312463377251753
AC013733.3	4.59716339914286	1.45561367032099	-1.65911644010286	0.00835898467696598	0.0439117144837985
RP13-631K18.2	0.383503918285714	1.69686115711111	2.14555530051778	0.00159353736814906	0.0148257615591174
RP11-50D9.3	6.62143774285714	3.2628045004321	-1.02103196284784	5.19295339983453e-05	0.00163133709152047
SERPINF2	756.106553571429	310.138659876543	-1.28567618497173	0.00100447365750693	0.0110276132019975
RP11-1260E13.2	68.7300386285714	19.3255418045309	-1.8304319085661	0.000822106848259098	0.00964780731659089
C4orf50	9.38068679185714	3.26978763987654	-1.52049660992332	0.00749599619092073	0.0409185823000577
SERPINI1	474.027461	217.522812345679	-1.12380392950616	0.00403925062884868	0.0271588240707071
RP11-180M15.6	16.7569159485714	6.6494685127284	-1.33344571377184	0.000305990303080662	0.00505281768073781
FAM222A	932.113686428571	182.083624444444	-2.35590474530082	8.19780714798211e-05	0.00215417856650456
RAB6C-AS1	13.1462610393571	6.09448862582716	-1.10907545949224	0.000661700550788734	0.00835752489048899
RP11-501J20.5	4.12701546985714	2.00022897423457	-1.04493368566428	0.00120713685420814	0.0124219816118062
CST6	497.369025662571	1163.24243602469	1.22576323635693	8.59699940000691e-06	0.000523071171438271
RP11-64C12.8	6.73139007944286	14.3251913390123	1.08957804153238	0.000902999437564139	0.0102776450682605
RP11-25K19.1	134.883321714286	66.9509409876543	-1.01053573275326	0.00240111512027897	0.0193583402003668
AC006116.15	2.0884420039	0.77903748308642	-1.42266243058837	0.00624669429739762	0.0364486144294267
ADAM29	5.77427292674286	2.04111636280247	-1.50028086771697	0.0101227413568146	0.0496620775570477
RP11-340I6.8	5.94195091244286	2.30381630762963	-1.36691099725744	0.00701244783343592	0.0392453929591692
GLRA2	18.5058744413714	0.961439013777778	-4.26664415028782	0.000316256127942939	0.00517313180135809
CELF3	1628.21415711429	204.454035750617	-2.9934420222411	0.00403925062884868	0.0271588240707071
FAM163A	268.376595185714	27.6740293950617	-3.27765423755644	0.00341896550609268	0.0243061099492655
LINC00261	5691.321853	527.985872518518	-3.43019253582509	1.5826459292624e-06	0.000185647219116766
CTB-60B18.6	0.461534792057143	2.87010737295062	2.63659339792917	5.45829869776456e-05	0.00167026505744403
RP11-56D16.8	4.43889499612857	1.95647224623457	-1.18194593666214	7.22704636050109e-05	0.00197929663633963
ATP2B3	12.9543283572857	6.02452669997531	-1.10451440846393	0.00173262731037234	0.015604336070148
UNC79	490.871785471429	91.2724112592593	-2.42709549478484	0.00189361272680859	0.0165475063821552
QDPR	2796.09756142857	1275.50261851852	-1.13234883940665	0.00750459464172173	0.0409185823000577
RP5-1070A16.1	1.5661679703	3.85182090161728	1.29830167479895	0.000801431779342525	0.00949071621912628
CTD-2014B16.3	3.21059902928571	1.09467262555556	-1.55234301880186	0.00719043971797892	0.0398311509670047
USH2A	41.2282326	14.4552245679012	-1.51204159426229	2.04933312077682e-05	0.000895414157687067
PAIP2B	758.45462	283.89543691358	-1.41770320281943	0.00838236368415047	0.0439117144837985
ST8SIA3	1498.00688391429	536.304468368765	-1.4819200748108	0.00767325225804193	0.0414390630550954
TPTE2	11.9166003838571	4.15312824630864	-1.52070238940812	0.000553332428707896	0.00747538668923545
UGT2B4	87.644207694	9.45009348004938	-3.21325824244675	0.0072894496959853	0.0402341160519613
RP1-86C11.7	16.7124975518571	40.3293554197531	1.27090299848625	1.53525440903839e-07	5.58864993235618e-05
RP11-354K1.1	2.5825246209	10.5412154882099	2.02918722265801	0.000108052811584805	0.00257371889096818
PLAC1	8.35932301921429	20.3049465158025	1.28037321182251	0.0020533801416262	0.0174974058468874
UCN2	35.9636550421429	73.5263645925926	1.03172200302522	0.00310474977390786	0.0229298890704295
RP5-984P4.4	16.9668093100571	1.17199106798765	-3.85568180485383	0.00489504011538034	0.0309622879875199
TPH1	202.960829114286	32.4224704197531	-2.64613539223003	0.00059299756140209	0.00782282142678411
TUSC8	58.1973358375714	2.35767204381481	-4.62551815477656	0.000745073776727056	0.00907930099192759
UNQ6494	18.2264573628571	8.79725882592593	-1.05090821150626	0.000368508515622479	0.00566489389334414
RP11-423H2.3	168.326515957143	32.540416947284	-2.37095781607211	7.01262624206674e-05	0.00193859660265032
AC011997.1	1.88121848384286	6.18576606596296	1.71728486192102	0.00482267567478653	0.0306310481090527
CTC-360G5.9	29.1710315714286	13.5974465432099	-1.10120065095141	0.00171104962327139	0.0154862747902423
MMP13	157.724216466343	631.409245012346	2.00117120069153	0.0028516576338904	0.0216375339289452
FIGNL2	13.4956386722857	6.50223271407407	-1.05348615708567	0.00175510701820217	0.0157385474727971
XXbac-BPGBPG55C20.1	8.28201076622857	2.42185143966667	-1.77387070767538	0.00144629916215624	0.0140024987863493
KCNB1	381.992441071429	73.4647494074074	-2.37842001756845	0.000822106848259098	0.00964780731659089
IFNWP2	1.08679172278571	2.59531983555556	1.25583685792173	0.00925077905083493	0.0468402755712215
RP11-677M24.1	2.74278078361429	5.65103865637037	1.04287673850376	1.08897846974659e-05	0.000605409473091557
SLC22A17	5824.67709571429	1173.10730246914	-2.31184309220622	0.00134043627268723	0.0132824585148585
GPR87	289.873884957714	624.143222465432	1.10645175770372	0.000390023910228962	0.00589137574641847
FABP7	22.6322315874286	5.09107934171605	-2.15233538998721	0.00149363051472198	0.014242267386992
HBA2	416.119842628571	167.376472518519	-1.31390233685415	0.00158490817392172	0.0147507483048948
LINC00535	17.8987224185714	8.03887065333333	-1.15479187128402	0.00885478904971406	0.0455077090277489
MIR600HG	248.748770428571	124.05563654321	-1.00370210795089	6.08629134942975e-05	0.00176299347086207
RP5-836J3.1	2.23688834141429	0.833009862777778	-1.42508776108371	0.00219628618545838	0.0182842617674884
PNMA3	163.08297496	34.9201937802469	-2.22347270987408	0.00222878345030751	0.0184370234528138
NEURL1-AS1	3.2507563738	1.34533067524691	-1.27281461480214	0.00504861001278332	0.0315504807638326
ASTN2	615.919779142857	156.117930123457	-1.98010621827286	1.28828479490773e-06	0.000172928991464908
IL20RB	368.143614514286	963.162135185185	1.38750999846367	0.000144416678453029	0.00307000385599619
RPH3AL	1859.54716142857	805.984616049383	-1.20612713054051	1.48876270621316e-05	0.000723299806576435
SHD	42.3968452108571	6.80527815345679	-2.63923088088508	0.000357812718009933	0.00557840764700253
FGF14-AS2	123.571152785714	58.2685104938272	-1.08455365394595	0.000172856553563068	0.00344403788166477
RP11-662M24.2	6.34098124251429	0.74684081308642	-3.08583343445406	0.00704750865158641	0.0393913227722605
SLC18A1	140.680847417	4.01814080385185	-5.12975400028138	0.0044898782717309	0.0292437397985074
PRR18	64.2396669595714	13.7374526701235	-2.22534990280796	0.0018231515541339	0.0161375559555408
GRIK5	672.834970642857	174.422268358025	-1.94766845206419	0.000903008790606353	0.0102776450682605
RP11-862G15.1	5.23111569442857	0.371560290037037	-3.81545044871221	0.00129797717459595	0.0130504338238043
GAMT	1393.40963457143	651.623619753086	-1.09650863971897	0.000158035592273884	0.00325843615075551
RP11-115D19.2	5.62267981907143	0.628871368037037	-3.1604210380549	0.000501766395534417	0.00702366754760184
RP11-760D2.5	1.7994276126	0.812293310555556	-1.14746539809592	0.00337846205480756	0.0241367710203686
MCOLN3	404.672889885714	121.068346234568	-1.7409344858661	1.19305417624469e-05	0.000639265921884526
TAL2	4.72872895785714	1.6951842717284	-1.48001034424916	0.00731060442571395	0.040333781747885
AC124944.5	1.46225148921429	4.26933254676543	1.54581908295906	0.00463201452086237	0.0299162425936947
WNT10A	473.506523542857	970.18771308642	1.03487960670714	1.27747936189561e-05	0.000657447432077541
RP11-74M11.2	1.33087007508571	0.617914257481481	-1.10689116935715	0.00748053221744504	0.0409072951437392
PARM1	6704.37657014286	2437.85437530864	-1.4594912348695	0.00034316897824693	0.00545904909134289
RP11-108K3.2	3.18165871038571	8.15271760345679	1.35750195412477	1.69572517715281e-05	0.000791064501379541
RP11-109I13.2	1.69852566634286	0.616767613234568	-1.4614841031392	0.00415233137034151	0.0277258618500162
WNK2	2417.70217242857	1207.48661074074	-1.00162934362263	0.000109891480499382	0.00258741776101664
ARHGAP19-SLIT1	6.86271698985714	0.944252470074074	-2.86153530317564	0.000838192997909758	0.00980125004875079
TRPC7	19.1182391146143	3.40120697790123	-2.49083094205793	0.000214832796588453	0.00400599036111401
CIB4	15.5785554808571	1.60969660266667	-3.27470076755267	0.000245732141340505	0.00439790244766816
HBB	2105.22396858571	506.58079308642	-2.05510944184417	0.00403925062884868	0.0271588240707071
KRT7	25376.8170011571	55311.5467469136	1.12406956237032	2.67125528044796e-08	2.22079352034759e-05
LINC00473	81.5512441542857	16.3513919935309	-2.31829342947231	0.00231348005282132	0.0188738515211529
PGM5P4	8.28057809665714	3.74175127897531	-1.1460178277231	0.000172847517767299	0.00344403788166477
CTB-60B18.10	13.8497894908571	27.8160170481481	1.00605180811713	0.000584858891494446	0.00775113720443771
ERICH1-AS1	1.9109641277	0.382380024666667	-2.32122163177656	0.00225020348875088	0.0185793820446455
HMP19	341.886177914286	62.3353082518518	-2.45539461952028	0.00758850339493056	0.041126371884992
RP11-109E24.2	3.58714852142857	0.613305182617284	-2.54816043216887	0.00679151961253836	0.0384223250554229
RP11-350N15.3	9.39416736271428	2.42617398569136	-1.95308228364331	4.62249666847729e-06	0.000352423010035524
AC061961.2	16.6437609638571	3.5777661661358	-2.21785046915479	0.000862419433387191	0.00998145087326037
RP11-278A23.4	3.18838291085714	1.48248510038272	-1.10480729597009	0.00488338253685401	0.030896055549615
CTD-2545H1.2	14.7886539133714	4.07567331255556	-1.85938042065767	0.00038964430885116	0.00589137574641847
MUC16	2696.88791959047	5448.87107571605	1.01466179047764	0.000800258659511895	0.00948113546512705
CADM3-AS1	60.1381006125857	27.9193565969136	-1.10701360795047	0.000232254807160714	0.00421767603435994
RP11-599B13.8	2.01355690432857	0.880305329790123	-1.19367033659349	2.91088142346393e-05	0.00113137706191678
LEFTY1	2057.88023579777	678.733521975309	-1.60024184965381	0.00924970537197004	0.0468402755712215
LSAMP-AS1	11.2174030617857	32.0697654869136	1.51547508734922	0.000131808788253812	0.00292841571520458
RP11-213G6.2	1.11271877188571	3.28074772811111	1.55993565005689	0.00291978319216433	0.0219853165181138
LINC00683	31.8128922100143	10.2006540954321	-1.64094987284028	0.0074215188271905	0.0406016327266529
CDA	678.534943714286	1418.26924753086	1.06363642346992	2.55752651537144e-06	0.000247551355405572
RP11-495K9.6	2.71147292618571	1.17256923906173	-1.20940365026337	0.00219513353768267	0.0182842617674884
HHATL-AS1	1.95562092295714	0.61690274882716	-1.66451176593446	0.000129212631977605	0.00289074411454365
CH17-360D5.3	56.2833108757143	129.448447567901	1.20159856060665	6.46465839880372e-09	1.34390438652856e-05
LINC00973	20.7908666504286	44.9241951802099	1.11154276097067	0.00325517201435807	0.0236159801471281
ADGRF3	114.282349285714	33.4434162962963	-1.77280846539339	0.000324080999679748	0.00525164487408856
KIF19	443.181225157143	48.2695590123457	-3.19871121304651	0.000643915504781799	0.00821970767648178
HIST1H2BO	4.33301772992857	10.6983677071605	1.30394665066931	1.28828479490773e-06	0.000172928991464908
RDH12	304.233929542857	67.6056459506173	-2.16996541745759	0.000952490496315845	0.0106408429920896
FGF17	45.2094039428571	17.5653921140741	-1.36388711441763	0.00806515811571878	0.0428797024278139
SCN3B	377.343323657143	102.282501728395	-1.88331839579054	0.000253513725845837	0.00446970273172068
RP11-13A1.1	9.05620868271428	2.16730059555556	-2.0630079395583	0.000945353851276477	0.0106066176825035
RP11-116O18.1	4.00644283337143	1.88363618314815	-1.08880155045826	0.000212231339306904	0.00397013447232023
CA8	601.091043428571	232.287177654321	-1.37167400430998	2.55752651537144e-06	0.000247551355405572
CD164L2	26.2342334657143	55.2726992681481	1.07511643226215	0.0038068651745587	0.0260945370855141
KCNC2	32.2284468074286	5.05063239925926	-2.67379871508691	0.00506272388688153	0.0316310923076492
PRUNE2	2687.25824928571	931.687160493827	-1.52821745613764	0.00758850339493056	0.041126371884992
GABRB1	7.369536658	2.33709234837037	-1.65685917396024	7.02115361839611e-05	0.00193889566677257
DPY19L2P1	39.8125211128571	8.06404457802469	-2.30364671325213	0.00389832112221712	0.0264916963318518
PRSS58	1.37457116111429	0.657514415259259	-1.06388716733025	0.000599174141834225	0.00787537200294599
RP11-887P2.5	12.8801926361429	6.3950916745679	-1.01011722494816	0.00966026463923035	0.0480816038742732
TMEM61	213.985484271429	74.5996987403704	-1.52027122507217	0.000461843424682549	0.00659367577969203
TDRD9	153.271582902857	64.3827950740741	-1.25134312545201	0.00173294957624008	0.015604336070148
RP11-280G9.1	0.897299100528571	2.06931226451852	1.20549049789699	0.0010097276234347	0.0110806224365204
GDAP1L1	125.003892328571	20.4078222222222	-2.61477887619939	0.00522235934072611	0.032264640472562
AC073842.19	3.94218056757143	1.29640814720988	-1.6044738667347	0.00239836770156468	0.0193583402003668
SLC17A2	2.20925272084286	0.489560980160494	-2.17399798136826	0.0015542200099145	0.0145902823641613
SH3GL3	33.6628342422714	6.06326048864198	-2.47299093981576	0.00201560528678079	0.0172860427081206
AC004862.6	5.70554454405714	2.84492915933333	-1.00397185674743	0.000346003781206021	0.00549390394516065
DYNC1I1	474.2029032	183.700827777778	-1.36814636800163	0.00694016010212615	0.0389585490880507
OTC	109.4957080798	28.3615320412346	-1.94886694969161	0.000165246413508136	0.00335226878893615
KLF2P2	5.05695521171429	1.4530612772963	-1.79917345651102	0.00161742482020669	0.0149571589996457
AFM	13.6618633894286	2.15821298127161	-2.66224512327862	0.000638511768563643	0.0081989570834151
BIRC7	145.364077664257	400.182549666667	1.46098746370059	4.01773112794772e-05	0.00138577134176009
RP11-81A22.4	210.700452571429	95.2204974074074	-1.1458493426828	1.00466129410012e-05	0.000581386327992472
RP11-95M5.1	1.16926563938571	2.42581239285185	1.05286525432337	0.000707854020118627	0.00873519048386914
CTSG	132.317767293286	49.9867952839506	-1.40438785393208	0.00905032411176865	0.0461122070425685
HIST1H2BM	0.624299712228571	3.20927506767901	2.36193674273586	1.76020904468562e-05	0.000809480979885593
FAM57B	62.8505577857143	17.0062472345679	-1.88586073144859	0.00579066858559976	0.0345938978292277
MYH6	6.29192771085714	2.52117452516049	-1.31940610503647	0.00835956823929936	0.0439117144837985
ANKS1B	166.738955267143	37.0782456172839	-2.16894631235386	0.000502210705181622	0.00702366754760184
ICA1L	421.425275857143	203.710574691358	-1.04875597230349	0.00481572590951575	0.0306018346534162
RP11-531A24.3	79.9598521702857	16.8770828663457	-2.244210243082	0.00073790486202266	0.00900036557935929
GRM7	26.9329793991429	9.83587338691358	-1.45324876454535	0.000255362139695427	0.00449620384030332
HIST1H1B	2.34588807328571	4.86324959558025	1.05178645529835	9.60764665466568e-06	0.000562230846144155
KCNMB2	274.851528971429	58.7585781802469	-2.22578111337194	0.00522235934072611	0.032264640472562
RP11-316N24.2	11.1707757322857	0.547207369160494	-4.35149790524537	0.00879074949800992	0.0453666087351717
RP5-907D15.4	57.5344806357143	128.433125382716	1.15851861631213	0.00354407366414848	0.0248428592969288
OGDHL	788.716154042857	174.978588320988	-2.17232779746909	0.000412718348002255	0.00609619880903388
PTGS2	1239.04260171429	2566.69449296296	1.05068579367587	0.000747973562459087	0.00909336112978389
GPR6	17.6803196125571	1.20321948954321	-3.87717260904829	0.00530345632655112	0.0326012464314647
CADPS	1897.282384	675.522721111111	-1.48985821942646	0.000758169727692413	0.00916596930308177
PTPRT	630.587599416614	72.4152177160494	-3.12233198969192	0.00976540984617035	0.048382998060145
ASXL3	247.582834714286	99.5900534814815	-1.31383772784389	0.000183453107751105	0.00358387275239799
RP11-307L14.2	5.49964781528571	2.68378383397531	-1.03507076075172	0.00086158788308345	0.00997626058842869
TMEM72	67.3683236042857	21.5658744601235	-1.64332018356981	0.00318073355602493	0.023253644731175
SNAP25	1773.12162914286	312.70704962963	-2.5034078541311	0.000363304729489912	0.0056113988497312
CYP24A1	106.170852982714	287.330874985556	1.43632526688626	0.000789537785943262	0.00940977276144095
GALNTL6	74.2362102857143	14.5218579691358	-2.35389701584229	0.000151081734890691	0.00316009595043252
BEX2	1089.27141242857	378.30987362963	-1.52572313806226	0.00663502880067086	0.0378743500653814
ENPP3	27.8825515	13.8134691851852	-1.01328689569875	5.89680065158731e-05	0.00174498392918165
AQP4-AS1	12.327424234	4.83263610408642	-1.35098911636463	0.000197548053489809	0.00378280386548307
STRA8	1.27619933754286	4.26933998024691	1.74215936300944	0.00149185927562646	0.0142305887899592
KSR2	324.890402571429	115.328621111111	-1.49420253520572	0.000545848315720315	0.00741107194456346
ARL14EPL	1.10550487677143	6.43507588172839	2.54125177124812	3.17312380683553e-05	0.00119929342603489
TOX	819.625424	310.357759753086	-1.40103251856221	0.000162837655622776	0.00331544596565497
RP11-156K13.1	14.8815578046714	5.82489065475309	-1.35322268321465	0.00292059281062511	0.0219853165181138
DNAH9	159.951374214286	41.1855617901235	-1.95742281435476	0.000109891480499382	0.00258741776101664
AC156455.1	106.093164385714	51.577159654321	-1.04052747452519	0.00321935758248159	0.0234205600862185
HIST1H3H	104.786356631429	231.930907407407	1.14624420050696	6.38611572099171e-06	0.000428610411057591
RP11-584P21.2	8.12851614828571	2.85672553061728	-1.5086295827167	0.000358084693726209	0.00557840764700253
RP11-459C13.1	3.94519621677143	0.711644512098765	-2.47086839880308	0.00102103317604487	0.0111203366530257
C2CD4A	919.412794285714	231.849048765432	-1.98752693481766	2.71655421790965e-05	0.00108002730364252
ACMSD	209.211153728571	44.6286637519753	-2.22891725247918	0.00141167588757577	0.0137631792543469
LINC01619	120.8524183	31.0990140493827	-1.95830559466377	0.00546841099664546	0.0331941470311525
OR2B6	5.49464101635714	13.3022181235802	1.27556969969744	3.29153314226841e-06	0.000282622624338727
RP11-944C7.1	5.45056725228571	2.45013110460494	-1.15354743330646	0.00507169417643728	0.0316795365911737
RP11-384L8.1	234.404754428571	112.110295679012	-1.06408305770899	0.00073790486202266	0.00900036557935929
CDH3	3708.52828357143	7475.28884962963	1.01128255502923	9.63113650223011e-09	1.67202950436383e-05
AKAP6	320.982455285714	159.445296296296	-1.00943290452713	0.00148639194763043	0.0141836323591953
RTN4RL1	431.3194143	171.577121728395	-1.32989946008197	0.00117659772138947	0.0122216917681305
RP11-307O13.1	5.64722414657143	1.24479948422222	-2.18162852746634	0.00170227607737782	0.0154617967670024
FOSL1	833.126977714286	1806.5047962963	1.11659278509891	2.1188493229269e-05	0.000912015788732883
FIRRE	19.9483964242857	41.8466017271605	1.06883769101853	0.00058488478194847	0.00775113720443771
NBEA	1251.90509714286	591.09046308642	-1.08267435158017	0.0012397759264831	0.0126508639896342
FAR2P2	117.383474185714	37.5971064074074	-1.64253577624491	2.80743115514173e-05	0.0010977224431088
CTD-2089N3.2	43.1763714794286	7.42871741938272	-2.53905695144881	0.00838037746138212	0.0439117144837985
B3GAT1	338.037955371429	49.9264442716049	-2.7593091757554	0.00648703305959158	0.0372829017666794
RPRM	16.6829722885714	6.48555560493827	-1.36307426881155	0.00217351951592323	0.0181386524106416
DHRS4L1	18.1563646428571	8.48342372308642	-1.09775684062038	0.000617968740610492	0.0080142051664531
CTD-2047H16.3	7.76420590357143	3.86416203012346	-1.00668278842842	0.00103139698455964	0.0112055479395472
IGF2BP1	48.3281732488	132.721737328395	1.45746830777653	0.00111640606994057	0.0118372681055873
ADGRG2	843.422789085714	223.075514320988	-1.91872383724916	0.000129925860375686	0.00289179429918226
CLIC3	996.990104371429	2120.59155790123	1.08881568323042	5.78458971324292e-07	0.000113761626350486
MAPK8IP1	1479.22481314286	534.099562962963	-1.46966072160397	0.00261753757278176	0.0204265196082738
RP11-890B15.2	7.26497888541429	15.025965242963	1.04842716024085	0.000952480713535011	0.0106408429920896
CGB8	26.4198491742571	98.2973996049383	1.89553102094788	6.86819840604083e-07	0.000125307688928785
RUNDC3B	128.378254	56.5993412222222	-1.18154367867765	1.98199192340566e-05	0.000874797486057742
MIR31HG	36.2688128388571	83.8512556482716	1.20910286451703	0.000381667244638156	0.00580548873692887
LINC00907	35.29068535	6.0141268262963	-2.55286025073544	0.00206785482114685	0.0175175690948227
KRT81	110.887388842857	488.463940061728	2.13915676388179	0.00733926882821886	0.0403977805021449
RP1-232L24.3	10.117318198	0.677239826518519	-3.90101629821281	0.00146183831327108	0.0141003730844174
CRHBP	37.8831842891429	10.5417962641975	-1.84543688708929	7.34998203744648e-05	0.00199792152648376
AP000355.2	1.32178649585714	0.447099188160494	-1.56382233017247	0.000118157193690737	0.00272536003622718
MAPK4	238.996574041429	76.5004797037037	-1.64344923816087	0.000903008790606353	0.0102776450682605
C8orf74	22.1600383177286	48.8760566130864	1.14116751524253	1.00795727889105e-06	0.000152619118848768
ADGRV1	402.612014514286	95.7503720246914	-2.07204022741939	0.00068008896212794	0.0085063384547424
AC005197.2	3.51010847714286	0.716654269975309	-2.29216641301585	0.00248445652332269	0.0197649781089651
RP11-441F2.5	11.2820972118571	3.52436057034568	-1.67860183685575	0.000197416098514802	0.00378280386548307
PPP1R1A	2013.17815755714	268.79784374321	-2.90488137999008	0.00113118109973731	0.0119356106232817
RP11-223I10.1	49.8178613714286	21.0320491877654	-1.24407366841104	6.28144504243963e-05	0.00179953269366718
RP11-174O3.3	1.56892149847143	3.20061465402469	1.02857582210754	0.00432586712032018	0.028550723181784
FAM19A4	13.9565613446143	1.7499892687284	-2.99552554990441	0.000290140838647542	0.00489349584146415
SLC35F1	90.1701440142857	39.8137425555556	-1.17938333235383	0.00113118109973731	0.0119356106232817
DUSP26	805.093014585714	147.840850197531	-2.44511051285224	0.0015251009828364	0.0143999835728944
KIAA0319	307.155748714286	123.704885419753	-1.3120679078487	0.00220118891905365	0.0182842617674884
CRIP1P2	0.648794701157143	1.34637605066667	1.05324747743155	0.00957596104015485	0.0478357186738294
CGB5	195.5146958267	684.943967504938	1.80870892033569	6.58217861558143e-05	0.00186407080298823
RP11-311H10.4	1.87109935354286	0.620762675851852	-1.59177244494135	0.00468947616303328	0.0301924644339823
RPSAP52	30.3575815541571	65.6160913580247	1.11199279486184	0.000430533463257688	0.00627752050121845
SOWAHA	432.941034	159.76314691358	-1.43823588969252	1.80447225953011e-07	6.18292922505574e-05
CELF5	147.2643746	29.4137066172839	-2.32384795919583	0.00100447365750693	0.0110276132019975
ADH1A	86.2972302385714	26.6081571854321	-1.69744565962197	0.000135958062189411	0.00296775487818195
ABCC8	9122.26062771429	1597.0285021358	-2.51400132860107	0.00288662143393848	0.0218265124161417
RP11-21B23.2	2.07372754328571	7.5076726508642	1.85613938912978	0.00426675265344228	0.0282939918126535
AC006033.22	8.84791800571429	2.84969614175309	-1.63452992071423	0.00913618587144061	0.046490323869657
DAB1	162.648074342857	61.1675171604938	-1.41091611961678	0.00717721802392495	0.0397663690555382
ASPDH	184.341239557143	31.9001538148148	-2.53074357146472	0.00793261194443687	0.0423566019366579
TMEM151B	51.1051372285714	12.7810957818519	-1.9994567916774	0.00758850339493056	0.041126371884992
NME5	246.319605285714	115.170492209877	-1.09676032890428	2.75129686026974e-06	0.000255880434065301
STARD6	2.26418380268571	0.954600557925926	-1.24602199381356	0.00170456111229329	0.0154771533909448
ALPP	69.8357822263429	483.872575334691	2.79258883896605	2.29030474449999e-06	0.0002321634557213
WNK3	137.360768514286	52.9073774074074	-1.37642920520326	0.000353102638119662	0.00553257869992426
TAT-AS1	22.0507991287143	5.30076675320988	-2.05655797552022	0.0011765510018223	0.0122216917681305
MEG9	119.659418	26.2225307654321	-2.19005511765124	0.000191798088554583	0.0036969755914507
ERO1B	5493.46321142857	1382.90339259259	-1.99001557006413	0.00376187221911847	0.0258545564682143
RADIL	275.137803471429	79.3064113580247	-1.79464496977885	0.00634201345816087	0.036716056068888
CPB2	52.9945580635714	14.1199134082222	-1.90811297779785	0.00725605971856557	0.0400766217451897
S100A2	2472.36686008571	7169.44636061728	1.53596888313078	0.000140128208173086	0.00301327718334875
POU3F3	5.48284761088571	1.01628265580247	-2.43162366564364	0.00185137010463911	0.0163042032109933
ATP6V0E2-AS1	172.465879842857	68.1821516049383	-1.33884493942385	0.00116127491937779	0.0121448836046253
RGS7	137.062308585714	44.9456233950617	-1.60857934764123	2.94918381518775e-05	0.00114115446851864
LINC00936	153.136221142857	64.5386177777778	-1.24658097718129	0.00206785482114685	0.0175175690948227
ZCCHC18	130.151714957143	46.4052451851852	-1.48783453417092	0.00709740321126047	0.0395259788332835
ST8SIA5	39.6950599857143	11.4018450771605	-1.79969217238342	0.00306738184775304	0.0227766440539883
AC011290.4	2.21622314038571	0.709704695469136	-1.64281238994058	0.00454387254511414	0.0294785712374981
RP11-8P13.5	10.1377855028571	21.6000131296296	1.09128964478118	0.0032978633418592	0.0237764032927521
LMO3	421.605454085714	182.16849654321	-1.21062004340199	0.0012397759264831	0.0126508639896342
OSTCP1	0.840136162271429	1.76181100537037	1.06836409848424	0.00152653824729203	0.0144083300100514
LINC00431	14.7686672652286	36.698157254321	1.31316797983529	0.00389570463121235	0.0264916963318518
RP11-31E13.2	26.2347340407143	2.21177246575309	-3.56820328220683	0.00265461363481327	0.02061699781216
SYP	2751.82944757143	319.102245308642	-3.10830039265338	0.00014225722465195	0.00304397731073248
GPR142	146.570681622857	16.3025537734568	-3.16842666804035	0.00130607409904505	0.0130763074253103
RIMS1	52.1347676165714	16.476083328642	-1.66187246959971	0.000109889962197183	0.00258741776101664
IQSEC3	840.292596571429	168.119209382716	-2.3214071962422	0.000264814997276309	0.00458818851901022
FAM155B	217.930200942857	99.3033299382716	-1.13395213858362	4.56978174267435e-05	0.0015063504602656
RP11-1260E13.4	119.0697614	46.3619334567901	-1.36079443900171	0.00559531952564877	0.0337755483930041
RP11-427J23.1	53.3360532028571	18.0212210493827	-1.56541430532953	0.00209391364577044	0.0176865407880337
SERPINA10	460.137987493286	21.743737458642	-4.4033947187206	0.00217390784430753	0.0181386524106416
RP11-347C18.3	22.5514053842857	9.29439764938272	-1.27878406858637	5.78458971324292e-07	0.000113761626350486
TMCC2	300.297949142857	143.088667777778	-1.06948520299878	0.00358669299812972	0.025087583229733
XKR4	101.820541214286	22.7043451679012	-2.16498830651337	0.000276583858366208	0.00472612126563743
FAM19A2	144.439180714286	55.6135078888889	-1.37695489733966	0.00258556534932503	0.0202437484250671
NRCAM	1681.36269328571	627.813313703704	-1.42122343867816	0.00180020525487282	0.016027058134066
