# Supplementary material for: TP53 Mutational Status-Based Genomic Signature for Prognosis and Predicting Therapeutic Response in Pancreatic Cancer
Source: Front Cell Dev Biol. 2021 May 26;9:665265. doi: 10.3389/fcell.2021.665265 (PMC8187932; doi:10.3389/fcell.2021.665265)
Supplement: Supplementary file 2 [file Table_2.XLS]

Gene1	Gene2	correlation coefficients
UCA1	SLC26A11	-0.493399541
UCA1	LINC01559	0.558302962
UCA1	TRIM67	-0.417017809
UCA1	ARNT2	-0.404049392
SLC26A11	LINC01559	-0.615922818
SLC26A11	TRIM67	0.64778678
SLC26A11	ARNT2	0.548933124
LINC01559	TRIM67	-0.457814669
LINC01559	ARNT2	-0.477939172
TRIM67	ARNT2	0.487900821
