# Supplementary material for: TP53 Mutational Status-Based Genomic Signature for Prognosis and Predicting Therapeutic Response in Pancreatic Cancer
Source: Front Cell Dev Biol. 2021 May 26;9:665265. doi: 10.3389/fcell.2021.665265 (PMC8187932; doi:10.3389/fcell.2021.665265)
Supplement: Supplementary file 4 [file Table_4.XLS]

## Sheet: by cmap name
rank	cmap name	mean	n	enrichment	p	specificity	percent non-null
1	ionomycin	0.589	3	0.909	0.00154	0.0158	66
2	doxylamine	-0.582	5	-0.751	0.00176	0.0321	80
3	W-13	0.5	2	0.955	0.00358	0	100
4	econazole	0.441	4	0.739	0.00903	0.0821	75
5	ondansetron	-0.113	4	-0.673	0.02558	0.0602	50
6	hecogenin	-0.369	4	-0.662	0.0292	0.0829	50
7	0316684-0000	0.423	4	0.648	0.0364	0.0192	50
8	fludroxycortide	-0.424	5	-0.562	0.04932	0.1183	60
9	chlorhexidine	0.41	5	0.555	0.05667	0.095	60
10	vanoxerine	0.418	4	0.595	0.07082	0.1615	50
11	ascorbic acid	0.356	4	0.585	0.07915	0.0903	50
12	AH-23848	-0.48	3	-0.624	0.11099	0.0995	66
13	spiradoline	-0.305	4	-0.533	0.13828	0.1163	50
14	cromoglicic acid	-0.344	2	-0.73	0.1447	0.1105	50
15	semustine	0.356	4	0.499	0.18409	0.3842	50
16	vinburnine	0.405	4	0.49	0.19923	0.2749	50
17	praziquantel	-0.388	4	-0.485	0.21166	0.15	50
18	harmol	0.178	4	0.482	0.21359	0.3178	50
19	homosalate	-0.378	4	-0.482	0.21846	0.2364	50
20	benzydamine	-0.373	4	-0.476	0.2304	0.1615	50
21	ciclopirox	0.151	4	0.472	0.23384	0.7101	50
22	fasudil	-0.261	2	-0.646	0.25122	0.1751	50
23	quipazine	0.34	4	0.463	0.25379	0.2745	50
24	antazoline	-0.173	4	-0.456	0.27665	0.2642	50
25	chlorambucil	-0.352	4	-0.454	0.28075	0.3312	50
26	Trolox C	-0.323	4	-0.454	0.28149	0.3069	50
27	arachidonyltrifluoromethane	-0.239	2	-0.624	0.28536	0.3006	50
28	capsaicin	-0.361	4	-0.451	0.28857	0.4208	50
29	nimesulide	-0.308	4	-0.45	0.28982	0.271	50
30	chlorphenesin	-0.334	4	-0.448	0.29611	0.4563	50
31	AH-6809	-0.365	2	-0.561	0.38733	0.4916	50
32	5224221	-0.407	2	-0.494	0.52153	0.6917	50
33	5182598	-0.404	2	-0.493	0.52439	0.7799	50
34	5230742	-0.391	2	-0.488	0.54607	0.6557	50
35	clofibrate	0.255	2	0.476	0.58921	0.6121	50
36	TTNPB	0.068	2	0.459	0.65017	0.7516	50
37	imatinib	0.242	2	0.455	0.66321	0.7963	50
38	NU-1025	0.018	2	0.455	0.66392	0.627	50
39	exisulind	0.182	2	0.454	0.66651	0.6522	50
40	calmidazolium	-0.211	2	-0.439	0.71367	0.7295	50
41	cytochalasin B	0.836	1	0.995	---	---	100
42	MG-132	-0.815	1	-0.995	---	---	100
43	demecolcine	-0.807	1	-0.993	---	---	100
44	5213008	-0.788	1	-0.989	---	---	100
45	splitomicin	0.583	1	0.961	---	---	100
46	5666823	0.515	1	0.956	---	---	100
47	cantharidin	0	1	0.95	---	---	0
48	DL-PPMP	0	1	-0.916	---	---	0
49	tyrphostin AG-1478	0	1	-0.893	---	---	0
50	BW-B70C	0	1	-0.887	---	---	0
51	5186223	0	1	-0.881	---	---	0
52	chrysin	0	3	0.876	---	---	0
53	menadione	0	2	0.874	---	---	0
54	blebbistatin	0	2	0.87	---	---	0
55	topiramate	0	1	-0.866	---	---	0
56	sanguinarine	0	2	0.866	---	---	0
57	5149715	0	1	-0.861	---	---	0
58	5186324	0	1	-0.86	---	---	0
59	hydrocotarnine	0.175	4	0.847	---	---	25
60	piperlongumine	0	2	0.84	---	---	0
61	decitabine	0	1	-0.838	---	---	0
62	tyrphostin AG-825	0	1	0.837	---	---	0
63	5151277	0	1	-0.835	---	---	0
64	5248896	0	2	0.832	---	---	0
65	12,13-EODE	0	1	-0.83	---	---	0
66	benzbromarone	-0.198	3	-0.83	---	---	33
67	hexestrol	0	4	0.822	---	---	0
68	5114445	0	1	0.811	---	---	0
69	indoprofen	-0.144	4	-0.811	---	---	25
70	Prestwick-983	0	3	-0.803	---	---	0
71	phenanthridinone	0	1	-0.8	---	---	0
72	biperiden	0	5	-0.799	---	---	0
73	DL-thiorphan	0	2	0.796	---	---	0
74	5109870	0	1	0.794	---	---	0
75	nomegestrol	-0.231	3	-0.793	---	---	33
76	3-acetamidocoumarin	0	4	-0.791	---	---	0
77	ambroxol	-0.171	4	-0.786	---	---	25
78	apigenin	0	4	0.78	---	---	0
79	Prestwick-692	0	4	-0.776	---	---	0
80	5252917	0	2	0.776	---	---	0
81	MS-275	0	2	0.775	---	---	0
82	doxorubicin	0	3	0.773	---	---	0
83	Y-27632	0	2	0.772	---	---	0
84	quinostatin	0	2	0.771	---	---	0
85	5255229	0	2	0.771	---	---	0
86	trazodone	0	3	0.769	---	---	0
87	isoflupredone	0	3	-0.766	---	---	0
88	adiphenine	0	5	-0.759	---	---	0
89	celastrol	0	1	0.756	---	---	0
90	GW-8510	0	4	0.753	---	---	0
91	triflusal	0	3	0.751	---	---	0
92	ikarugamycin	0	3	-0.748	---	---	0
93	gliclazide	0	4	0.746	---	---	0
94	scopoletin	0	2	0.745	---	---	0
95	alsterpaullone	0	3	0.744	---	---	0
96	ajmaline	0	3	-0.742	---	---	0
97	sulmazole	0	3	-0.741	---	---	0
98	fenoterol	0	3	0.738	---	---	0
99	timolol	0	4	-0.734	---	---	0
100	STOCK1N-35696	0	2	-0.731	---	---	0
101	penbutolol	0	3	-0.727	---	---	0
102	carbimazole	0	3	-0.723	---	---	0
103	1,5-isoquinolinediol	0	1	-0.723	---	---	0
104	rimexolone	0	4	0.72	---	---	0
105	thiamphenicol	0	5	-0.719	---	---	0
106	ifenprodil	0	4	0.718	---	---	0
107	piperidolate	0	3	0.715	---	---	0
108	viomycin	0	4	-0.714	---	---	0
109	milrinone	0	3	0.708	---	---	0
110	dioxybenzone	0.173	4	0.708	---	---	25
111	verteporfin	0	3	0.708	---	---	0
112	canadine	0	4	-0.708	---	---	0
113	pararosaniline	0	1	0.707	---	---	0
114	1,4-chrysenequinone	0	2	0.707	---	---	0
115	riboflavin	0	4	0.706	---	---	0
116	camptothecin	0	3	0.705	---	---	0
117	thapsigargin	0	3	-0.703	---	---	0
118	3-aminobenzamide	0	1	0.703	---	---	0
119	heptaminol	0	5	-0.694	---	---	0
120	dexverapamil	0	1	0.693	---	---	0
121	etomidate	0	3	0.692	---	---	0
122	cyproterone	0	4	0.692	---	---	0
123	nadolol	0	4	-0.691	---	---	0
124	sulfamonomethoxine	0	4	-0.69	---	---	0
125	vancomycin	0	4	-0.689	---	---	0
126	chloropyrazine	0	4	-0.688	---	---	0
127	medrysone	0	6	0.686	---	---	0
128	cortisone	0	3	0.686	---	---	0
129	sulfaquinoxaline	-0.272	3	-0.685	---	---	33
130	trihexyphenidyl	0	3	-0.684	---	---	0
131	Prestwick-1103	0	4	-0.684	---	---	0
132	PHA-00665752	0	1	0.683	---	---	0
133	furazolidone	-0.135	4	-0.68	---	---	25
134	Prestwick-559	0	3	0.68	---	---	0
135	chenodeoxycholic acid	0	4	-0.677	---	---	0
136	Prestwick-691	0	3	-0.675	---	---	0
137	terazosin	0	4	-0.675	---	---	0
138	ellipticine	0	4	0.673	---	---	0
139	colistin	0	4	-0.671	---	---	0
140	Prestwick-857	-0.176	4	-0.67	---	---	25
141	Prestwick-1082	0	3	-0.67	---	---	0
142	azacitidine	0	3	0.664	---	---	0
143	calcium folinate	0	5	-0.664	---	---	0
144	meteneprost	-0.18	4	-0.664	---	---	25
145	iloprost	0	3	-0.663	---	---	0
146	podophyllotoxin	0	4	-0.661	---	---	0
147	felbinac	0	4	-0.66	---	---	0
148	diphenhydramine	-0.136	5	-0.659	---	---	20
149	thioguanosine	0	4	0.658	---	---	0
150	sulconazole	0	4	0.657	---	---	0
151	drofenine	0.209	4	0.657	---	---	25
152	oxolamine	-0.19	4	-0.657	---	---	25
153	8-azaguanine	0	4	0.656	---	---	0
154	(-)-catechin	0	1	0.655	---	---	0
155	levobunolol	-0.181	4	-0.652	---	---	25
156	vigabatrin	0	3	-0.65	---	---	0
157	rottlerin	0	3	0.649	---	---	0
158	tetracycline	-0.146	5	-0.648	---	---	20
159	guanabenz	0	5	-0.648	---	---	0
160	ioversol	0.16	4	0.647	---	---	25
161	antimycin A	0	5	0.644	---	---	0
162	naringenin	0	4	-0.641	---	---	0
163	butamben	-0.135	4	-0.641	---	---	25
164	eticlopride	0	4	-0.641	---	---	0
165	tacrolimus	-0.179	3	-0.64	---	---	33
166	boldine	-0.187	4	-0.639	---	---	25
167	5152487	0	1	0.639	---	---	0
168	betaxolol	0	4	0.637	---	---	0
169	gefitinib	0	1	0.636	---	---	0
170	norethisterone	0	4	0.635	---	---	0
171	bisacodyl	0	4	0.634	---	---	0
172	atropine	0	4	0.634	---	---	0
173	lisuride	0	5	-0.633	---	---	0
174	2-deoxy-D-glucose	0	1	-0.633	---	---	0
175	lovastatin	-0.162	4	-0.629	---	---	25
176	sulindac sulfide	0	1	-0.628	---	---	0
177	fipexide	0	3	0.627	---	---	0
178	amantadine	0	4	-0.626	---	---	0
179	gentamicin	0	4	-0.626	---	---	0
180	isometheptene	0	4	-0.624	---	---	0
181	thiocolchicoside	0	4	0.623	---	---	0
182	atractyloside	0	5	-0.623	---	---	0
183	oligomycin	0	1	-0.622	---	---	0
184	5162773	0	1	0.622	---	---	0
185	tomelukast	0	1	-0.622	---	---	0
186	budesonide	0.177	4	0.622	---	---	25
187	phenyl biguanide	0	1	-0.62	---	---	0
188	MK-886	0	2	-0.62	---	---	0
189	pancuronium bromide	0	4	0.618	---	---	0
190	melatonin	0	4	-0.617	---	---	0
191	difenidol	0	3	0.617	---	---	0
192	phthalylsulfathiazole	0	5	0.617	---	---	0
193	U0125	0	1	-0.614	---	---	0
194	copper sulfate	0	4	-0.612	---	---	0
195	estriol	0	4	0.611	---	---	0
196	H-7	0	4	0.611	---	---	0
197	benzocaine	0	4	-0.609	---	---	0
198	roxithromycin	0	4	0.607	---	---	0
199	carteolol	0	4	-0.606	---	---	0
200	mevalolactone	0.188	3	0.604	---	---	33
201	proguanil	-0.267	3	-0.603	---	---	33
202	mestranol	0.183	4	0.602	---	---	25
203	SR-95639A	-0.199	4	-0.602	---	---	25
204	mimosine	-0.25	3	-0.601	---	---	33
205	betulinic acid	0	4	-0.6	---	---	0
206	exemestane	0	1	0.599	---	---	0
207	diloxanide	0	4	-0.597	---	---	0
208	methylprednisolone	0	4	0.597	---	---	0
209	5286656	0	1	0.596	---	---	0
210	bepridil	0	4	0.594	---	---	0
211	sisomicin	0.142	4	0.594	---	---	25
212	N-acetyl-L-leucine	0	4	0.591	---	---	0
213	levopropoxyphene	0	4	-0.591	---	---	0
214	tyloxapol	0	4	0.59	---	---	0
215	anisomycin	0	4	-0.59	---	---	0
216	nilutamide	-0.137	4	-0.589	---	---	25
217	dicycloverine	0	5	-0.589	---	---	0
218	anabasine	0	3	0.588	---	---	0
219	dacarbazine	0	4	0.588	---	---	0
220	2-aminobenzenesulfonamide	0	4	-0.588	---	---	0
221	HNMPA-(AM)3	0	1	-0.587	---	---	0
222	oxytetracycline	0	3	0.587	---	---	0
223	terfenadine	0	3	0.584	---	---	0
224	dopamine	0	1	-0.583	---	---	0
225	H-89	-0.245	3	-0.582	---	---	33
226	clemastine	0.254	3	-0.581	---	---	0
227	lansoprazole	0	4	-0.579	---	---	0
228	isoniazid	0	5	-0.579	---	---	0
229	lisinopril	0	3	0.577	---	---	0
230	articaine	0.076	3	0.577	---	---	33
231	lithocholic acid	-0.205	6	-0.577	---	---	33
232	merbromin	0	5	-0.576	---	---	0
233	naltrexone	-0.282	5	-0.575	---	---	40
234	metyrapone	0	4	0.574	---	---	0
235	moxonidine	0	3	0.574	---	---	0
236	demecarium bromide	0	4	-0.574	---	---	0
237	mitoxantrone	0	3	0.573	---	---	0
238	luteolin	0	4	0.573	---	---	0
239	STOCK1N-35874	0	2	-0.572	---	---	0
240	5140203	0	1	0.572	---	---	0
241	N-phenylanthranilic acid	0	1	-0.572	---	---	0
242	clomipramine	0	4	0.571	---	---	0
243	pentoxyverine	0	4	0.571	---	---	0
244	diprophylline	-0.128	5	-0.57	---	---	40
245	benzamil	0	6	-0.568	---	---	0
246	gabexate	0	4	-0.567	---	---	0
247	aciclovir	0.113	6	-0.567	---	---	0
248	deptropine	0	4	0.566	---	---	0
249	maprotiline	0	4	-0.565	---	---	0
250	ceforanide	0	4	-0.565	---	---	0
251	dapsone	0	5	-0.564	---	---	0
252	harmine	0	4	0.563	---	---	0
253	cefotiam	0	4	-0.562	---	---	0
254	bufexamac	0	4	0.562	---	---	0
255	propylthiouracil	0	4	0.561	---	---	0
256	bretylium tosilate	0	4	-0.561	---	---	0
257	phenindione	0	4	0.561	---	---	0
258	ketanserin	0	4	0.56	---	---	0
259	rifampicin	0	4	-0.56	---	---	0
260	tioguanine	0	1	-0.559	---	---	0
261	acemetacin	0	4	-0.557	---	---	0
262	proadifen	0	4	0.557	---	---	0
263	amoxicillin	0	4	0.557	---	---	0
264	captopril	-0.263	5	-0.557	---	---	40
265	myricetin	0	4	-0.556	---	---	0
266	prednisone	0	5	-0.556	---	---	0
267	repaglinide	0	4	0.555	---	---	0
268	SC-560	0	3	-0.554	---	---	0
269	natamycin	0	4	0.553	---	---	0
270	metrizamide	-0.037	4	-0.553	---	---	25
271	ricinine	0.179	4	0.553	---	---	25
272	clobetasol	0	3	0.553	---	---	0
273	fisetin	0	1	0.552	---	---	0
274	cephaeline	0	5	-0.552	---	---	0
275	etamsylate	0	4	0.552	---	---	0
276	proxymetacaine	0.186	4	0.551	---	---	25
277	pralidoxime	-0.2	4	-0.55	---	---	25
278	fusidic acid	-0.171	4	-0.55	---	---	25
279	nipecotic acid	0	4	0.549	---	---	0
280	perhexiline	0.196	4	0.549	---	---	25
281	PNU-0293363	0	3	-0.548	---	---	0
282	finasteride	0.092	6	-0.548	---	---	0
283	loracarbef	-0.172	4	-0.547	---	---	25
284	Prestwick-1084	0	4	0.546	---	---	0
285	yohimbic acid	0.181	3	-0.545	---	---	0
286	levonorgestrel	0	6	0.545	---	---	0
287	lysergol	0	4	0.544	---	---	0
288	albendazole	0	3	0.543	---	---	0
289	SB-203580	0	5	-0.543	---	---	0
290	galantamine	0	4	0.542	---	---	0
291	alfaxalone	0	3	0.542	---	---	0
292	chlorogenic acid	0	4	-0.542	---	---	0
293	foliosidine	0	6	-0.541	---	---	0
294	oxybuprocaine	0	4	0.54	---	---	0
295	guanadrel	-0.005	5	-0.54	---	---	20
296	withaferin A	-0.147	4	-0.539	---	---	25
297	oxamic acid	0	1	-0.539	---	---	0
298	streptozocin	0	4	-0.538	---	---	0
299	nabumetone	0	4	0.538	---	---	0
300	ebselen	0	3	0.538	---	---	0
301	iodixanol	0	3	-0.537	---	---	0
302	Prestwick-689	0.2	4	0.537	---	---	25
303	celecoxib	0	5	-0.537	---	---	0
304	norcyclobenzaprine	0	4	0.537	---	---	0
305	mefexamide	0	4	-0.537	---	---	0
306	rolipram	0.148	4	0.537	---	---	25
307	piperacetazine	-0.187	4	-0.536	---	---	25
308	trapidil	0	3	-0.536	---	---	0
309	etanidazole	0	4	0.535	---	---	0
310	bupropion	0	4	0.534	---	---	0
311	epiandrosterone	0	4	0.534	---	---	0
312	fenofibrate	-0.279	3	-0.533	---	---	33
313	bacitracin	0	3	-0.533	---	---	0
314	ipratropium bromide	0	3	0.533	---	---	0
315	alcuronium chloride	0	2	0.533	---	---	0
316	mebendazole	0	5	0.532	---	---	0
317	roxarsone	0	4	0.532	---	---	0
318	dimethyloxalylglycine	0	1	0.531	---	---	0
319	CP-320650-01	0	8	-0.531	---	---	0
320	nitrofural	-0.181	4	-0.531	---	---	25
321	carbenoxolone	-0.135	4	-0.53	---	---	25
322	fluorometholone	0	4	0.53	---	---	0
323	parthenolide	0.161	4	0.528	---	---	25
324	hexetidine	0	4	-0.527	---	---	0
325	amphotericin B	-0.168	4	-0.526	---	---	25
326	6-bromoindirubin-3'-oxime	-0.096	7	-0.526	---	---	14
327	pivmecillinam	0	4	-0.526	---	---	0
328	iproniazid	-0.006	5	-0.526	---	---	20
329	arecoline	0	4	-0.526	---	---	0
330	ofloxacin	-0.14	5	-0.525	---	---	20
331	mercaptopurine	0	2	-0.525	---	---	0
332	azaperone	0	4	0.524	---	---	0
333	ursodeoxycholic acid	0	3	0.523	---	---	0
334	atovaquone	0	3	0.523	---	---	0
335	0175029-0000	0	6	0.522	---	---	0
336	clomifene	0	4	0.522	---	---	0
337	scriptaid	-0.234	3	-0.522	---	---	33
338	AG-012559	0	3	-0.522	---	---	0
339	pilocarpine	0.045	4	-0.521	---	---	25
340	sulfafurazole	0	5	0.521	---	---	0
341	trioxysalen	0	4	0.52	---	---	0
342	megestrol	-0.154	4	-0.52	---	---	25
343	ronidazole	0	3	0.52	---	---	0
344	ampyrone	0	5	-0.52	---	---	0
345	dienestrol	0.266	3	0.517	---	---	33
346	monensin	0.145	6	-0.515	---	---	0
347	ramipril	0.204	4	0.515	---	---	25
348	lorglumide	0	5	0.513	---	---	0
349	paclitaxel	-0.124	6	-0.513	---	---	16
350	PHA-00745360	0	8	-0.513	---	---	0
351	PHA-00816795	0	2	-0.513	---	---	0
352	mebhydrolin	0	4	-0.512	---	---	0
353	sulfametoxydiazine	0	4	0.511	---	---	0
354	niridazole	0	4	0.511	---	---	0
355	hydrochlorothiazide	0	5	-0.511	---	---	0
356	dequalinium chloride	0	4	0.511	---	---	0
357	dexpanthenol	0	4	0.51	---	---	0
358	acetazolamide	0	4	0.509	---	---	0
359	ribavirin	0	4	-0.509	---	---	0
360	ritodrine	0.172	4	0.509	---	---	25
361	cyclic adenosine monophosphate	0	4	-0.509	---	---	0
362	phenoxybenzamine	0	4	0.509	---	---	0
363	betulin	0	3	-0.507	---	---	0
364	labetalol	0.188	4	0.507	---	---	25
365	HC toxin	0	1	0.506	---	---	0
366	valinomycin	0	4	-0.506	---	---	0
367	cefotetan	0.22	3	0.505	---	---	33
368	metacycline	0	4	0.505	---	---	0
369	vincamine	0.005	6	-0.504	---	---	16
370	11-deoxy-16,16-dimethylprostaglandin E2	0.203	4	0.504	---	---	25
371	nifurtimox	-0.186	4	-0.504	---	---	25
372	clofazimine	0	5	-0.504	---	---	0
373	tonzonium bromide	0.207	4	0.504	---	---	25
374	skimmianine	0	4	0.503	---	---	0
375	fludrocortisone	0.124	8	-0.502	---	---	0
376	imidurea	0	3	0.502	---	---	0
377	denatonium benzoate	0	4	0.502	---	---	0
378	proxyphylline	0	4	0.502	---	---	0
379	tolazoline	0	5	-0.502	---	---	0
380	etamivan	0	4	0.501	---	---	0
381	etiocholanolone	0.12	6	-0.501	---	---	0
382	oleandomycin	0.116	5	0.5	---	---	20
383	CP-863187	0	4	-0.5	---	---	0
384	pheniramine	0	5	-0.499	---	---	0
385	doxazosin	0	4	0.498	---	---	0
386	procaine	0	5	0.498	---	---	0
387	clioquinol	0	5	0.498	---	---	0
388	naftifine	-0.195	4	-0.498	---	---	25
389	amitriptyline	-0.077	6	-0.498	---	---	16
390	prenylamine	0.201	4	0.497	---	---	25
391	disulfiram	-0.279	5	-0.497	---	---	40
392	isoxicam	0.006	5	-0.496	---	---	20
393	androsterone	0	4	0.496	---	---	0
394	sulfapyridine	0.208	4	0.496	---	---	25
395	irinotecan	0	3	0.495	---	---	0
396	rifabutin	0	3	-0.495	---	---	0
397	pyrvinium	0	6	0.495	---	---	0
398	acepromazine	0	4	0.494	---	---	0
399	ginkgolide A	0	4	0.494	---	---	0
400	spectinomycin	-0.03	4	0.494	---	---	25
401	levocabastine	0	4	0.493	---	---	0
402	trimetazidine	0	4	0.493	---	---	0
403	tiletamine	-0.19	4	-0.492	---	---	25
404	minoxidil	0	5	-0.492	---	---	0
405	piperine	-0.164	4	-0.491	---	---	25
406	tobramycin	0	4	0.491	---	---	0
407	pizotifen	-0.163	4	-0.491	---	---	25
408	eldeline	0	6	0.491	---	---	0
409	etofenamate	0	4	0.49	---	---	0
410	pentoxifylline	0	5	-0.49	---	---	0
411	cloperastine	0	6	0.49	---	---	0
412	ursolic acid	0	4	-0.488	---	---	0
413	carmustine	0	3	-0.487	---	---	0
414	cyanocobalamin	0	4	0.487	---	---	0
415	alimemazine	-0.226	4	-0.486	---	---	25
416	quinpirole	0.136	4	-0.486	---	---	0
417	phenazone	-0.2	3	-0.486	---	---	33
418	latamoxef	0	3	0.486	---	---	0
419	cicloheximide	-0.162	4	-0.485	---	---	25
420	sertaconazole	0	4	0.485	---	---	0
421	glycocholic acid	-0.185	4	-0.485	---	---	25
422	xamoterol	0	3	-0.485	---	---	0
423	Prestwick-920	0	4	0.485	---	---	0
424	minaprine	0	5	-0.483	---	---	0
425	tetraethylenepentamine	0	6	-0.482	---	---	0
426	dextromethorphan	0	4	0.482	---	---	0
427	midodrine	0.154	5	-0.482	---	---	0
428	protriptyline	0	4	0.481	---	---	0
429	napelline	0	4	0.481	---	---	0
430	esculin	0.03	4	0.481	---	---	25
431	tetracaine	0	3	-0.481	---	---	0
432	apramycin	0	4	0.48	---	---	0
433	cycloserine	0	4	0.48	---	---	0
434	omeprazole	0	4	0.479	---	---	0
435	sulfadimethoxine	0.115	5	-0.479	---	---	0
436	butein	0	2	-0.478	---	---	0
437	hydrocortisone	0	3	0.478	---	---	0
438	clemizole	0	5	0.478	---	---	0
439	oxprenolol	0	4	0.477	---	---	0
440	torasemide	0	4	0.477	---	---	0
441	furosemide	0	4	-0.477	---	---	0
442	sitosterol	0	4	0.477	---	---	0
443	pyrazinamide	0	4	0.476	---	---	0
444	methyldopate	0	4	-0.476	---	---	0
445	acetohexamide	0	4	-0.476	---	---	0
446	chlorprothixene	0	4	0.475	---	---	0
447	pirenzepine	0.144	5	0.475	---	---	20
448	bacampicillin	0	4	-0.475	---	---	0
449	tolfenamic acid	0.19	4	0.475	---	---	25
450	folic acid	0	4	-0.475	---	---	0
451	carbinoxamine	0	4	0.474	---	---	0
452	meticrane	0	5	0.474	---	---	0
453	alpha-yohimbine	0	3	-0.473	---	---	0
454	pipemidic acid	-0.179	3	-0.473	---	---	33
455	nicergoline	0.166	5	0.473	---	---	20
456	hymecromone	-0.134	4	-0.472	---	---	25
457	Prestwick-860	0	4	0.472	---	---	0
458	tocainide	0	4	-0.472	---	---	0
459	gelsemine	0	4	-0.471	---	---	0
460	Prestwick-642	0.161	4	-0.471	---	---	0
461	fenoprofen	0	6	0.471	---	---	0
462	spiperone	0	2	0.471	---	---	0
463	hydrastine hydrochloride	0	4	0.47	---	---	0
464	methylergometrine	0	4	0.469	---	---	0
465	carbachol	0	4	0.469	---	---	0
466	tolazamide	0	3	-0.469	---	---	0
467	lincomycin	0	3	-0.468	---	---	0
468	cinchonine	0.217	4	-0.468	---	---	0
469	ketotifen	0	4	-0.467	---	---	0
470	thiostrepton	0	4	0.467	---	---	0
471	tetryzoline	0	3	0.466	---	---	0
472	thioperamide	0.13	5	-0.466	---	---	0
473	karakoline	0	6	-0.465	---	---	0
474	azapropazone	0	3	-0.465	---	---	0
475	pregnenolone	0	4	-0.465	---	---	0
476	morantel	0	5	0.464	---	---	0
477	reserpine	0	3	0.464	---	---	0
478	betahistine	0	4	0.464	---	---	0
479	dosulepin	0	4	-0.463	---	---	0
480	flucloxacillin	-0.164	4	-0.462	---	---	25
481	benzathine benzylpenicillin	0	4	-0.462	---	---	0
482	PF-00562151-00	-0.084	8	-0.462	---	---	12
483	clorsulon	0.177	4	-0.461	---	---	0
484	remoxipride	0	4	0.46	---	---	0
485	tiabendazole	-0.169	4	0.46	---	---	0
486	dexpropranolol	0	3	0.46	---	---	0
487	Chicago Sky Blue 6B	0	4	-0.459	---	---	0
488	aminophylline	0	4	0.459	---	---	0
489	zaprinast	0	4	-0.459	---	---	0
490	5707885	-0.146	4	-0.458	---	---	25
491	daunorubicin	0	4	0.458	---	---	0
492	chlortalidone	0	4	-0.457	---	---	0
493	levamisole	0	4	0.457	---	---	0
494	propafenone	0	4	0.457	---	---	0
495	Prestwick-665	0	5	0.457	---	---	0
496	co-dergocrine mesilate	0	4	-0.455	---	---	0
497	imipenem	0	4	0.455	---	---	0
498	hemicholinium	0.174	4	0.455	---	---	25
499	meclozine	0.148	5	0.455	---	---	20
500	meclofenamic acid	0	5	-0.454	---	---	0
501	quinethazone	0	4	0.454	---	---	0
502	chlorphenamine	-0.172	4	-0.454	---	---	25
503	nifenazone	-0.124	5	-0.454	---	---	20
504	tetrahydroalstonine	-0.187	4	-0.453	---	---	25
505	citiolone	0	6	0.453	---	---	0
506	esculetin	0	3	-0.453	---	---	0
507	ornidazole	0	5	0.453	---	---	0
508	methocarbamol	0	3	-0.452	---	---	0
509	oxamniquine	0.164	4	0.452	---	---	25
510	progesterone	0	4	0.452	---	---	0
511	sulfaphenazole	0.219	4	0.452	---	---	25
512	halofantrine	0	3	-0.451	---	---	0
513	pyrithyldione	0	4	-0.451	---	---	0
514	cinchocaine	0	5	0.451	---	---	0
515	iohexol	0	4	-0.45	---	---	0
516	isocarboxazid	-0.142	5	-0.45	---	---	20
517	calcium pantothenate	0	4	0.45	---	---	0
518	nisoxetine	0	4	0.449	---	---	0
519	etilefrine	0	4	-0.449	---	---	0
520	kinetin	0.192	4	0.449	---	---	25
521	apomorphine	0	5	0.448	---	---	0
522	cetirizine	0	4	0.448	---	---	0
523	meropenem	0	4	0.448	---	---	0
524	AG-028671	0	3	-0.447	---	---	0
525	bicuculline	0	4	0.447	---	---	0
526	risperidone	0	3	0.447	---	---	0
527	fusaric acid	0	4	0.446	---	---	0
528	oxymetazoline	-0.153	4	-0.446	---	---	25
529	guanfacine	0	5	0.446	---	---	0
530	pindolol	0	5	-0.445	---	---	0
531	bergenin	0	4	-0.444	---	---	0
532	lycorine	-0.109	5	-0.444	---	---	20
533	Prestwick-967	0	4	-0.444	---	---	0
534	benzethonium chloride	0	3	0.444	---	---	0
535	CP-645525-01	0	3	0.444	---	---	0
536	beta-escin	0	6	0.444	---	---	0
537	3-acetylcoumarin	0	5	0.444	---	---	0
538	berberine	0	4	0.443	---	---	0
539	pepstatin	-0.235	4	-0.443	---	---	25
540	metampicillin	0	5	-0.443	---	---	0
541	delsoline	-0.198	4	0.443	---	---	0
542	0297417-0002B	0	3	0.442	---	---	0
543	memantine	0.153	4	0.442	---	---	25
544	eucatropine	0	6	0.442	---	---	0
545	deferoxamine	0	8	0.441	---	---	0
546	streptomycin	0	4	-0.441	---	---	0
547	clebopride	0	4	-0.44	---	---	0
548	felodipine	0.131	7	0.44	---	---	14
549	benperidol	0.22	4	0.439	---	---	25
550	dinoprost	0	4	-0.439	---	---	0
551	rolitetracycline	-0.185	4	0.438	---	---	0
552	ethaverine	0	4	0.438	---	---	0
553	metoprolol	0	4	-0.437	---	---	0
554	nizatidine	0	4	-0.437	---	---	0
555	corticosterone	-0.141	4	-0.437	---	---	25
556	cytisine	0	4	-0.437	---	---	0
557	hydroxyachillin	-0.125	4	-0.437	---	---	25
558	cefalexin	0	5	0.437	---	---	0
559	thiamine	0.252	3	-0.436	---	---	0
560	arcaine	0	4	-0.436	---	---	0
561	khellin	0	5	-0.436	---	---	0
562	heliotrine	0	6	0.436	---	---	0
563	nialamide	-0.185	4	-0.435	---	---	25
564	amodiaquine	0	4	0.435	---	---	0
565	pirenperone	0	5	-0.435	---	---	0
566	sulfaguanidine	-0.151	5	-0.435	---	---	20
567	CP-690334-01	0	8	-0.435	---	---	0
568	primidone	-0.199	4	-0.435	---	---	25
569	parbendazole	0	4	0.434	---	---	0
570	BAS-012416453	0	3	-0.434	---	---	0
571	metformin	0	10	-0.434	---	---	0
572	trimethobenzamide	0.145	5	-0.434	---	---	0
573	corynanthine	-0.173	3	0.434	---	---	0
574	amprolium	0.126	5	0.434	---	---	20
575	flufenamic acid	0	6	0.434	---	---	0
576	tranexamic acid	0.152	5	-0.433	---	---	0
577	cefmetazole	-0.196	4	-0.433	---	---	25
578	thiamazole	0	6	-0.432	---	---	0
579	methoxamine	0	4	-0.432	---	---	0
580	carbarsone	-0.144	4	-0.432	---	---	25
581	6-azathymine	0	4	0.432	---	---	0
582	ribostamycin	0	4	0.431	---	---	0
583	fluocinonide	0	5	0.431	---	---	0
584	liothyronine	0	4	0.43	---	---	0
585	nadide	0	4	-0.43	---	---	0
586	Prestwick-1080	0	4	-0.43	---	---	0
587	altizide	0.172	4	0.43	---	---	25
588	mafenide	-0.023	5	-0.43	---	---	20
589	papaverine	0	4	0.429	---	---	0
590	NS-398	-0.229	3	-0.428	---	---	33
591	promethazine	0	4	0.428	---	---	0
592	dipyridamole	0	6	0.428	---	---	0
593	flurbiprofen	-0.122	5	0.427	---	---	0
594	pheneticillin	0.155	4	-0.427	---	---	0
595	pempidine	0	5	0.427	---	---	0
596	diethylcarbamazine	0	4	0.427	---	---	0
597	oxybenzone	0.179	4	-0.427	---	---	0
598	terconazole	0	4	0.427	---	---	0
599	Prestwick-1083	0	3	-0.426	---	---	0
600	carisoprodol	-0.199	4	-0.426	---	---	25
601	talampicillin	0	4	0.426	---	---	0
602	pipenzolate bromide	0	4	0.425	---	---	0
603	sulfabenzamide	-0.149	4	-0.425	---	---	25
604	(-)-atenolol	0	4	0.425	---	---	0
605	ivermectin	0.137	5	0.424	---	---	20
606	pyrimethamine	-0.286	5	-0.424	---	---	40
607	ciprofloxacin	0.265	5	0.424	---	---	40
608	canavanine	0	3	0.424	---	---	0
609	tropicamide	0.102	6	0.424	---	---	16
610	harmalol	-0.016	3	-0.424	---	---	33
611	Prestwick-1100	-0.155	4	-0.424	---	---	25
612	bumetanide	0.177	4	-0.423	---	---	0
613	tracazolate	0	4	0.423	---	---	0
614	isosorbide	0	4	-0.423	---	---	0
615	clopamide	0	4	-0.422	---	---	0
616	sulfinpyrazone	0	4	0.422	---	---	0
617	dl-alpha tocopherol	0	4	-0.422	---	---	0
618	trifluridine	0	4	0.421	---	---	0
619	caffeic acid	-0.226	3	0.421	---	---	0
620	lasalocid	0.209	4	-0.421	---	---	0
621	sulfadoxine	0	3	0.421	---	---	0
622	cefaclor	0.181	4	0.42	---	---	25
623	bezafibrate	0	4	0.42	---	---	0
624	zardaverine	0	4	-0.42	---	---	0
625	benzonatate	0	5	0.42	---	---	0
626	STOCK1N-28457	0	3	-0.42	---	---	0
627	paromomycin	-0.181	4	-0.419	---	---	25
628	bephenium hydroxynaphthoate	0	5	0.419	---	---	0
629	4,5-dianilinophthalimide	0	2	0.419	---	---	0
630	pargyline	0	4	0.418	---	---	0
631	emetine	-0.176	4	-0.417	---	---	25
632	propofol	0	4	0.417	---	---	0
633	pimozide	0	4	0.417	---	---	0
634	sodium phenylbutyrate	0	7	-0.416	---	---	0
635	cinoxacin	0	4	0.416	---	---	0
636	diazoxide	0	5	-0.415	---	---	0
637	SR-95531	0	4	-0.415	---	---	0
638	ramifenazone	0	4	-0.415	---	---	0
639	isoetarine	0	4	0.415	---	---	0
640	nimodipine	0	4	-0.414	---	---	0
641	nitrendipine	0	5	0.414	---	---	0
642	adipiodone	-0.171	4	-0.413	---	---	25
643	astemizole	0	5	0.413	---	---	0
644	dehydrocholic acid	-0.155	5	-0.412	---	---	20
645	famotidine	0	5	-0.412	---	---	0
646	betamethasone	0	3	-0.412	---	---	0
647	dihydroergocristine	0	4	-0.411	---	---	0
648	metamizole sodium	-0.111	6	0.411	---	---	0
649	zomepirac	-0.184	4	0.411	---	---	0
650	lobeline	0.047	4	0.41	---	---	25
651	propranolol	0	4	-0.41	---	---	0
652	flutamide	0	5	0.41	---	---	0
653	glycopyrronium bromide	-0.161	5	-0.41	---	---	20
654	phensuximide	-0.154	4	-0.409	---	---	25
655	naproxen	0.071	9	-0.409	---	---	0
656	nefopam	0.101	5	0.409	---	---	20
657	Prestwick-972	0	3	-0.409	---	---	0
658	iopromide	0	4	-0.409	---	---	0
659	aceclofenac	0	4	-0.408	---	---	0
660	(+)-chelidonine	0	4	-0.408	---	---	0
661	PF-01378883-00	0	4	-0.408	---	---	0
662	furaltadone	0	6	0.407	---	---	0
663	abamectin	0	4	0.407	---	---	0
664	Prestwick-981	0	3	-0.407	---	---	0
665	solanine	0	4	0.406	---	---	0
666	3-nitropropionic acid	0	4	0.406	---	---	0
667	pentamidine	0	5	0.406	---	---	0
668	pirinixic acid	0	5	-0.406	---	---	0
669	iocetamic acid	0	4	-0.406	---	---	0
670	lidocaine	-0.012	5	-0.405	---	---	20
671	cloxacillin	0	4	-0.405	---	---	0
672	cyclopenthiazide	0	4	-0.405	---	---	0
673	norfloxacin	0	5	0.405	---	---	0
674	PHA-00767505E	0.009	4	-0.404	---	---	25
675	pyridoxine	0	4	0.402	---	---	0
676	valdecoxib	-0.172	3	-0.402	---	---	33
677	salsolidin	0	4	0.402	---	---	0
678	butacaine	0	4	-0.401	---	---	0
679	guanethidine	-0.261	3	-0.401	---	---	33
680	pirlindole	-0.221	3	-0.401	---	---	33
681	suramin sodium	0	4	-0.401	---	---	0
682	theobromine	0.177	4	0.4	---	---	25
683	clindamycin	-0.095	5	-0.4	---	---	20
684	moxisylyte	0.149	5	0.4	---	---	20
685	xylazine	0	4	0.4	---	---	0
686	harpagoside	0	4	-0.4	---	---	0
687	alpha-estradiol	0.037	16	0.399	---	---	6
688	Prestwick-674	0	6	0.399	---	---	0
689	chloramphenicol	0	4	0.399	---	---	0
690	N6-methyladenosine	0.161	4	0.398	---	---	25
691	diphemanil metilsulfate	0	5	-0.398	---	---	0
692	dirithromycin	-0.234	3	-0.397	---	---	33
693	sulpiride	-0.15	5	-0.397	---	---	20
694	CP-944629	0	4	-0.396	---	---	0
695	racecadotril	0	4	-0.395	---	---	0
696	raloxifene	0	7	-0.395	---	---	0
697	bromocriptine	0	5	0.395	---	---	0
698	5253409	0	2	0.395	---	---	0
699	acetylsalicylsalicylic acid	-0.186	4	-0.394	---	---	25
700	tolnaftate	0.273	5	-0.394	---	---	0
701	famprofazone	0	6	0.394	---	---	0
702	diflunisal	0	5	-0.393	---	---	0
703	zimeldine	0	5	0.393	---	---	0
704	ethionamide	0	3	-0.393	---	---	0
705	desoxycortone	0	4	0.393	---	---	0
706	promazine	0	6	0.392	---	---	0
707	diphenylpyraline	0	6	-0.392	---	---	0
708	genistein	-0.048	17	-0.392	---	---	11
709	piromidic acid	0	4	0.392	---	---	0
710	amrinone	0.166	4	0.392	---	---	25
711	benfotiamine	0	5	0.391	---	---	0
712	alexidine	0	4	0.391	---	---	0
713	isotretinoin	0	4	-0.391	---	---	0
714	ciprofibrate	0	4	-0.39	---	---	0
715	16,16-dimethylprostaglandin E2	0.255	3	0.39	---	---	33
716	propidium iodide	0	4	-0.39	---	---	0
717	tetrandrine	0	4	-0.389	---	---	0
718	PNU-0230031	-0.254	8	-0.389	---	---	37
719	suprofen	0.161	4	0.389	---	---	25
720	6-benzylaminopurine	0	5	0.387	---	---	0
721	procarbazine	0.232	3	0.387	---	---	33
722	naftidrofuryl	0	4	0.387	---	---	0
723	Prestwick-675	-0.198	4	-0.387	---	---	25
724	monobenzone	0	4	0.387	---	---	0
725	danazol	0	4	-0.387	---	---	0
726	seneciphylline	0	4	0.387	---	---	0
727	ouabain	0	4	0.386	---	---	0
728	aminohippuric acid	-0.199	4	0.386	---	---	0
729	thioproperazine	-0.159	5	-0.386	---	---	40
730	vidarabine	0	4	0.386	---	---	0
731	hesperetin	0	5	0.386	---	---	0
732	cefoxitin	0	4	-0.386	---	---	0
733	kaempferol	-0.209	4	-0.385	---	---	25
734	(+/-)-catechin	0	4	-0.385	---	---	0
735	piribedil	0	4	0.384	---	---	0
736	methacholine chloride	0	3	0.383	---	---	0
737	Prestwick-682	0	4	-0.383	---	---	0
738	pridinol	-0.221	4	0.383	---	---	0
739	metanephrine	-0.128	5	-0.383	---	---	20
740	Prestwick-664	0	6	0.383	---	---	0
741	acebutolol	-0.152	5	-0.382	---	---	20
742	tiapride	-0.144	5	-0.382	---	---	20
743	fenspiride	0	5	0.382	---	---	0
744	physostigmine	0	4	0.382	---	---	0
745	iopamidol	0	4	-0.381	---	---	0
746	ganciclovir	0	4	0.381	---	---	0
747	corbadrine	0	4	0.38	---	---	0
748	rilmenidine	0	4	-0.38	---	---	0
749	Prestwick-685	0	5	0.38	---	---	0
750	glipizide	-0.137	5	-0.38	---	---	20
751	myosmine	-0.006	6	-0.38	---	---	16
752	glibenclamide	0	4	0.379	---	---	0
753	lomustine	0	4	-0.378	---	---	0
754	cefamandole	0.196	4	-0.378	---	---	0
755	spaglumic acid	0	2	0.378	---	---	0
756	oxyphenbutazone	0.204	4	0.378	---	---	25
757	AR-A014418	-0.254	3	-0.377	---	---	33
758	adenosine phosphate	0.208	4	0.376	---	---	25
759	sulfamethoxypyridazine	0	5	0.376	---	---	0
760	cefixime	0	4	-0.375	---	---	0
761	clidinium bromide	0	4	-0.375	---	---	0
762	clotrimazole	-0.303	5	-0.375	---	---	40
763	nifuroxazide	-0.182	4	-0.375	---	---	25
764	adrenosterone	-0.182	4	0.375	---	---	0
765	tomatidine	-0.176	4	0.375	---	---	0
766	5211181	0	2	0.374	---	---	0
767	levomepromazine	0.183	4	-0.374	---	---	0
768	cimetidine	0	5	-0.374	---	---	0
769	dexibuprofen	0.161	4	0.373	---	---	25
770	protoveratrine A	0	4	0.373	---	---	0
771	midecamycin	0.122	5	0.372	---	---	20
772	lumicolchicine	0	3	-0.372	---	---	0
773	dicloxacillin	0	4	-0.372	---	---	0
774	telenzepine	0	4	0.372	---	---	0
775	aminophenazone	0	5	0.371	---	---	0
776	mephenytoin	0	4	-0.371	---	---	0
777	tenoxicam	0	4	-0.371	---	---	0
778	C-75	0	4	0.37	---	---	0
779	benzylpenicillin	-0.183	4	0.37	---	---	0
780	flecainide	0	6	-0.369	---	---	0
781	triprolidine	0	4	0.369	---	---	0
782	ranitidine	0	5	0.369	---	---	0
783	brinzolamide	-0.169	4	-0.369	---	---	25
784	Gly-His-Lys	0.242	3	-0.369	---	---	0
785	ketoprofen	0.114	6	0.369	---	---	16
786	BCB000038	0	4	0.369	---	---	0
787	tropine	0.175	4	0.369	---	---	25
788	laudanosine	0	4	0.368	---	---	0
789	sulfamerazine	0.182	5	0.368	---	---	20
790	N-acetylmuramic acid	0.164	4	-0.368	---	---	0
791	gibberellic acid	0	4	-0.368	---	---	0
792	ketoconazole	0.179	4	0.368	---	---	25
793	colchicine	0.134	6	0.367	---	---	16
794	dicoumarol	0.131	6	0.366	---	---	16
795	amiloride	0	5	0.366	---	---	0
796	cefalotin	0	4	0.365	---	---	0
797	ozagrel	0	4	-0.365	---	---	0
798	harmaline	-0.215	4	-0.365	---	---	25
799	probenecid	0	4	0.364	---	---	0
800	cefalonium	0	3	0.364	---	---	0
801	SC-58125	-0.124	4	-0.364	---	---	25
802	ethisterone	0	6	-0.364	---	---	0
803	picrotoxinin	0	4	0.364	---	---	0
804	ceftazidime	0	3	0.363	---	---	0
805	josamycin	0.255	5	0.363	---	---	40
806	fluorocurarine	0	4	0.363	---	---	0
807	hycanthone	0.16	4	0.362	---	---	25
808	vinblastine	0.217	3	-0.362	---	---	0
809	15(S)-15-methylprostaglandin E2	0	4	0.362	---	---	0
810	perphenazine	0.247	5	0.361	---	---	40
811	metrifonate	-0.151	5	0.361	---	---	0
812	Prestwick-984	0	4	-0.361	---	---	0
813	mecamylamine	0	3	0.361	---	---	0
814	fenbendazole	0	4	0.36	---	---	0
815	phenazopyridine	0	4	0.36	---	---	0
816	fosfosal	-0.186	4	-0.36	---	---	25
817	chlorpropamide	0	6	-0.359	---	---	0
818	diperodon	0	3	-0.359	---	---	0
819	levodopa	0	5	-0.359	---	---	0
820	noretynodrel	0	4	0.359	---	---	0
821	ethosuximide	0	4	0.359	---	---	0
822	docosahexaenoic acid ethyl ester	0	2	0.358	---	---	0
823	pseudopelletierine	-0.173	4	0.358	---	---	0
824	PF-00539745-00	0.241	3	-0.358	---	---	0
825	metronidazole	0.26	5	0.358	---	---	40
826	terbutaline	0	4	0.358	---	---	0
827	isopropamide iodide	0	4	0.357	---	---	0
828	tamoxifen	-0.036	7	-0.357	---	---	14
829	BCB000039	0	3	0.357	---	---	0
830	lactobionic acid	0	4	-0.357	---	---	0
831	mycophenolic acid	0	3	0.356	---	---	0
832	selegiline	0	4	0.356	---	---	0
833	demeclocycline	-0.105	6	0.355	---	---	0
834	indometacin	0	8	0.355	---	---	0
835	todralazine	0	5	0.354	---	---	0
836	pinacidil	-0.164	4	-0.354	---	---	25
837	octopamine	0	4	0.353	---	---	0
838	meclofenoxate	0	6	0.353	---	---	0
839	nortriptyline	0	4	0.353	---	---	0
840	S-propranolol	0	4	0.352	---	---	0
841	trimethylcolchicinic acid	0	4	0.352	---	---	0
842	hydralazine	0.117	6	0.352	---	---	16
843	BCB000040	0	4	-0.352	---	---	0
844	ergocalciferol	0	4	-0.351	---	---	0
845	butoconazole	-0.216	4	-0.35	---	---	25
846	piracetam	0	4	0.35	---	---	0
847	cefoperazone	0	3	-0.35	---	---	0
848	xylometazoline	-0.189	4	-0.35	---	---	25
849	CAY-10397	0	3	0.35	---	---	0
850	IC-86621	0	4	-0.35	---	---	0
851	rofecoxib	0	6	0.35	---	---	0
852	aminocaproic acid	0	3	0.349	---	---	0
853	securinine	0	4	0.349	---	---	0
854	tranylcypromine	0	5	-0.349	---	---	0
855	atracurium besilate	0.269	3	-0.348	---	---	0
856	aztreonam	0	5	-0.348	---	---	0
857	mefloquine	-0.268	5	-0.348	---	---	40
858	flunarizine	-0.203	4	0.348	---	---	0
859	methazolamide	-0.172	4	0.347	---	---	0
860	trimethadione	0	4	-0.347	---	---	0
861	sulindac	-0.176	7	-0.347	---	---	28
862	cyclizine	0	4	0.347	---	---	0
863	florfenicol	-0.161	4	-0.347	---	---	25
864	canrenoic acid	0	4	-0.347	---	---	0
865	meprylcaine	0	4	-0.347	---	---	0
866	levcycloserine	-0.192	4	-0.346	---	---	25
867	pramocaine	-0.101	5	-0.346	---	---	20
868	desipramine	0.163	4	0.346	---	---	25
869	loperamide	0.205	6	0.346	---	---	33
870	PF-00875133-00	0	3	0.345	---	---	0
871	ethotoin	-0.109	6	0.345	---	---	0
872	flucytosine	-0.185	4	-0.344	---	---	25
873	acenocoumarol	0	5	-0.344	---	---	0
874	LM-1685	0	3	0.344	---	---	0
875	erastin	0	4	0.344	---	---	0
876	riluzole	0.164	5	0.344	---	---	20
877	chlortetracycline	0.004	5	-0.344	---	---	20
878	citalopram	0	4	-0.344	---	---	0
879	gabapentin	-0.199	4	-0.343	---	---	25
880	ticarcillin	0	3	0.343	---	---	0
881	rotenone	0.15	4	0.343	---	---	25
882	molsidomine	-0.196	4	-0.342	---	---	25
883	SB-202190	-0.159	5	-0.342	---	---	20
884	cinnarizine	0	4	0.342	---	---	0
885	glafenine	-0.186	4	0.342	---	---	0
886	mephenesin	0	5	0.341	---	---	0
887	chloropyramine	0	4	-0.341	---	---	0
888	coralyne	-0.177	4	-0.341	---	---	25
889	levothyroxine sodium	0	4	-0.341	---	---	0
890	methanthelinium bromide	0	4	-0.34	---	---	0
891	triamterene	0.145	5	0.34	---	---	20
892	mepacrine	0	2	-0.34	---	---	0
893	epivincamine	0	4	0.34	---	---	0
894	leflunomide	0.187	4	-0.34	---	---	0
895	amiodarone	-0.136	5	0.339	---	---	0
896	mepyramine	0	4	0.339	---	---	0
897	cefadroxil	0	4	-0.339	---	---	0
898	PF-00539758-00	0.178	3	0.339	---	---	33
899	alverine	0	4	-0.339	---	---	0
900	pronetalol	0	4	0.338	---	---	0
901	suloctidil	0	4	0.338	---	---	0
902	testosterone	-0.137	5	0.337	---	---	0
903	pentetrazol	-0.179	4	-0.337	---	---	25
904	5279552	0	2	-0.336	---	---	0
905	dropropizine	0	4	-0.336	---	---	0
906	methoxsalen	0	3	-0.336	---	---	0
907	phenylpropanolamine	-0.192	4	0.336	---	---	0
908	proglumide	0	5	0.336	---	---	0
909	orphenadrine	-0.163	6	-0.335	---	---	33
910	pyrantel	0	5	-0.335	---	---	0
911	diflorasone	0	4	0.334	---	---	0
912	triflupromazine	0.215	4	-0.334	---	---	0
913	gallamine triethiodide	0	5	0.334	---	---	0
914	buspirone	0	4	0.334	---	---	0
915	pivampicillin	0	4	0.334	---	---	0
916	amylocaine	0	5	-0.334	---	---	0
917	SC-19220	-0.036	4	0.334	---	---	25
918	stachydrine	0	4	-0.333	---	---	0
919	doxepin	-0.024	3	-0.333	---	---	33
920	estrone	0	4	-0.332	---	---	0
921	tiratricol	0.185	4	0.332	---	---	25
922	flumequine	0	4	-0.331	---	---	0
923	biotin	0	3	0.331	---	---	0
924	isocorydine	0	4	-0.331	---	---	0
925	moracizine	0.229	4	0.331	---	---	25
926	tretinoin	0.051	22	0.331	---	---	9
927	velnacrine	-0.155	4	-0.33	---	---	25
928	oxedrine	0.219	4	0.33	---	---	25
929	cefotaxime	-0.149	5	-0.33	---	---	20
930	wortmannin	-0.001	18	-0.33	---	---	5
931	imipramine	0	4	0.33	---	---	0
932	flunixin	-0.13	5	0.329	---	---	0
933	quinidine	0	3	-0.329	---	---	0
934	strophanthidin	0.188	4	0.329	---	---	25
935	vorinostat	-0.08	12	-0.329	---	---	8
936	harman	0	4	-0.329	---	---	0
937	AG-013608	-0.062	8	-0.328	---	---	12
938	Prestwick-1085	0	4	0.327	---	---	0
939	dydrogesterone	-0.21	4	-0.327	---	---	25
940	palmatine	0	4	0.326	---	---	0
941	raubasine	0	4	-0.326	---	---	0
942	ciclacillin	0	4	-0.325	---	---	0
943	fluvoxamine	0	4	0.325	---	---	0
944	glimepiride	0	4	-0.325	---	---	0
945	lymecycline	-0.148	4	0.325	---	---	0
946	orlistat	0	5	0.324	---	---	0
947	fluticasone	0	4	-0.324	---	---	0
948	salbutamol	-0.147	5	0.323	---	---	0
949	alfadolone	0.262	3	0.323	---	---	33
950	dihydrostreptomycin	0.135	5	0.323	---	---	20
951	CP-319743	0	4	0.323	---	---	0
952	betazole	0.141	5	0.323	---	---	20
953	moroxydine	0.111	5	-0.323	---	---	0
954	sulfadimidine	-0.148	6	0.322	---	---	16
955	oxybutynin	0	4	-0.322	---	---	0
956	acacetin	0	6	0.321	---	---	0
957	trichlormethiazide	0	4	0.321	---	---	0
958	lidoflazine	0	3	-0.32	---	---	0
959	santonin	-0.153	4	-0.32	---	---	25
960	gemfibrozil	0	5	-0.32	---	---	0
961	0173570-0000	-0.022	6	0.32	---	---	16
962	nicardipine	0.176	4	0.319	---	---	25
963	puromycin	0	4	-0.319	---	---	0
964	gliquidone	0	4	-0.318	---	---	0
965	picotamide	0	5	-0.318	---	---	0
966	azlocillin	0	4	0.318	---	---	0
967	scopolamine N-oxide	0	5	0.317	---	---	0
968	zuclopenthixol	0	4	-0.317	---	---	0
969	crotamiton	0	4	0.317	---	---	0
970	digoxin	-0.164	4	0.317	---	---	0
971	MG-262	-0.031	3	-0.317	---	---	33
972	nalbuphine	-0.138	5	0.317	---	---	0
973	troleandomycin	-0.156	4	0.316	---	---	0
974	tribenoside	0	4	-0.316	---	---	0
975	syrosingopine	0	4	0.316	---	---	0
976	kawain	0	5	0.316	---	---	0
977	verapamil	-0.124	6	-0.315	---	---	16
978	etofylline	0	5	0.315	---	---	0
979	bromperidol	0	3	0.315	---	---	0
980	aconitine	0	4	-0.315	---	---	0
981	isoconazole	0	5	0.314	---	---	0
982	oxantel	0	4	0.314	---	---	0
983	tiaprofenic acid	0.219	4	0.314	---	---	25
984	homatropine	0	5	-0.314	---	---	0
985	resveratrol	-0.139	9	0.314	---	---	0
986	ciclosporin	-0.13	6	-0.313	---	---	16
987	neostigmine bromide	0	4	-0.313	---	---	0
988	proscillaridin	-0.25	3	-0.313	---	---	33
989	propoxycaine	0.16	4	0.313	---	---	25
990	oxaprozin	0	6	0.312	---	---	0
991	metitepine	0.188	4	0.312	---	---	25
992	fendiline	0	3	0.311	---	---	0
993	methyldopa	0	5	0.311	---	---	0
994	amikacin	0	4	0.311	---	---	0
995	alfuzosin	0	5	0.311	---	---	0
996	serotonin	0	5	0.311	---	---	0
997	metaraminol	0	4	0.311	---	---	0
998	diethylstilbestrol	0.257	6	0.31	---	---	33
999	procainamide	0	4	0.31	---	---	0
1000	cyclobenzaprine	0.153	4	-0.309	---	---	0
1001	hesperidin	0	4	-0.309	---	---	0
1002	hyoscyamine	0	5	0.309	---	---	0
1003	benserazide	0	5	0.309	---	---	0
1004	hydrastinine	0	5	-0.308	---	---	0
1005	conessine	0	4	0.308	---	---	0
1006	clorgiline	0	4	0.308	---	---	0
1007	piretanide	0.198	4	-0.308	---	---	0
1008	triamcinolone	-0.118	5	-0.307	---	---	20
1009	pentetic acid	0	5	-0.306	---	---	0
1010	dantrolene	0	6	-0.306	---	---	0
1011	ifosfamide	0	3	-0.306	---	---	0
1012	etacrynic acid	-0.239	3	-0.305	---	---	33
1013	nystatin	0.223	3	0.304	---	---	33
1014	kanamycin	0	4	0.304	---	---	0
1015	naphazoline	0	5	-0.304	---	---	0
1016	cefepime	0.172	4	0.303	---	---	25
1017	salsolinol	0	3	0.303	---	---	0
1018	fenbufen	0	6	-0.302	---	---	0
1019	etifenin	-0.167	4	0.302	---	---	0
1020	sulfacetamide	0	4	0.302	---	---	0
1021	naftopidil	-0.234	3	-0.302	---	---	33
1022	convolamine	0	4	-0.302	---	---	0
1023	chlorpromazine	-0.001	19	0.301	---	---	5
1024	ticlopidine	0	5	-0.301	---	---	0
1025	mebeverine	0.163	4	0.301	---	---	25
1026	dyclonine	0	4	0.301	---	---	0
1027	gramine	0	4	-0.301	---	---	0
1028	(+)-isoprenaline	0	4	0.301	---	---	0
1029	brompheniramine	0	4	0.301	---	---	0
1030	dimethadione	0	4	0.301	---	---	0
1031	spironolactone	0	5	0.301	---	---	0
1032	fursultiamine	0	4	-0.301	---	---	0
1033	noscapine	0	4	-0.3	---	---	0
1034	azacyclonol	-0.121	5	-0.3	---	---	20
1035	dimenhydrinate	0	4	-0.3	---	---	0
1036	5155877	-0.004	4	-0.3	---	---	25
1037	enilconazole	0	4	-0.3	---	---	0
1038	colecalciferol	-0.189	4	-0.299	---	---	25
1039	0198306-0000	-0.178	4	-0.299	---	---	25
1040	etoposide	0.007	4	0.299	---	---	25
1041	0317956-0000	0.077	8	-0.298	---	---	12
1042	betonicine	0.108	6	-0.297	---	---	0
1043	quercetin	0.132	6	-0.297	---	---	0
1044	thiethylperazine	0.196	4	-0.297	---	---	0
1045	quinisocaine	-0.217	4	0.296	---	---	0
1046	flavoxate	0	4	0.296	---	---	0
1047	metixene	0.167	4	0.295	---	---	25
1048	estropipate	0	4	-0.295	---	---	0
1049	domperidone	0	4	-0.295	---	---	0
1050	bemegride	0	4	-0.294	---	---	0
1051	indapamide	0	6	-0.294	---	---	0
1052	fluvastatin	0	4	0.294	---	---	0
1053	mifepristone	0	4	-0.293	---	---	0
1054	flumetasone	0	6	0.292	---	---	0
1055	debrisoquine	0	4	0.292	---	---	0
1056	arachidonic acid	0.014	3	0.292	---	---	33
1057	aminoglutethimide	0	3	0.292	---	---	0
1058	beclometasone	0	3	0.291	---	---	0
1059	tanespimycin	0.009	62	0.291	---	---	8
1060	neomycin	0	5	-0.291	---	---	0
1061	cobalt chloride	0.18	3	0.291	---	---	33
1062	lobelanidine	0	4	-0.291	---	---	0
1063	cyclopentolate	0	4	0.291	---	---	0
1064	molindone	0	4	0.291	---	---	0
1065	lynestrenol	0.148	5	0.29	---	---	20
1066	dilazep	0	5	-0.29	---	---	0
1067	spiramycin	0	6	-0.288	---	---	0
1068	amiprilose	0.2	4	0.288	---	---	25
1069	dexamethasone	0	8	-0.288	---	---	0
1070	chlormezanone	0	4	0.288	---	---	0
1071	baclofen	0	5	-0.287	---	---	0
1072	fluoxetine	0.186	4	-0.287	---	---	0
1073	alprostadil	0.112	7	-0.286	---	---	0
1074	gossypol	0	6	0.286	---	---	0
1075	PHA-00851261E	0.079	8	0.286	---	---	12
1076	16-phenyltetranorprostaglandin E2	0.21	4	0.285	---	---	25
1077	5194442	0.189	4	-0.284	---	---	0
1078	netilmicin	0	4	-0.284	---	---	0
1079	trimipramine	0	4	0.284	---	---	0
1080	ampicillin	0.156	4	-0.284	---	---	0
1081	equilin	0	5	0.284	---	---	0
1082	chlorzoxazone	0	4	0.284	---	---	0
1083	bendroflumethiazide	-0.112	6	0.283	---	---	0
1084	loxapine	0	4	-0.283	---	---	0
1085	azathioprine	0	7	-0.283	---	---	0
1086	flupentixol	0	4	0.282	---	---	0
1087	zalcitabine	0	4	-0.281	---	---	0
1088	alclometasone	0	4	-0.281	---	---	0
1089	atropine oxide	-0.143	5	-0.281	---	---	20
1090	suxibuzone	-0.167	4	-0.28	---	---	25
1091	ethoxyquin	0	5	0.28	---	---	0
1092	0225151-0000	0	3	-0.28	---	---	0
1093	R-atenolol	0	4	0.279	---	---	0
1094	nifedipine	0	7	0.279	---	---	0
1095	amoxapine	-0.13	5	-0.279	---	---	20
1096	enalapril	0	4	0.279	---	---	0
1097	iobenguane	0	4	-0.278	---	---	0
1098	monastrol	-0.002	8	-0.278	---	---	12
1099	methapyrilene	0	4	-0.278	---	---	0
1100	depudecin	0	2	-0.278	---	---	0
1101	hexamethonium bromide	-0.118	5	0.278	---	---	0
1102	sulfasalazine	0	5	-0.277	---	---	0
1103	PHA-00846566E	0	3	0.277	---	---	0
1104	phenformin	0	7	-0.277	---	---	0
1105	metoclopramide	0	6	0.277	---	---	0
1106	carbamazepine	0	8	0.277	---	---	0
1107	hydroxyzine	-0.137	5	-0.276	---	---	20
1108	practolol	0	4	0.276	---	---	0
1109	prednicarbate	0	3	-0.276	---	---	0
1110	alpha-ergocryptine	0	6	-0.275	---	---	0
1111	etynodiol	0.171	4	0.275	---	---	25
1112	benfluorex	0	4	-0.274	---	---	0
1113	STOCK1N-35215	-0.162	3	-0.274	---	---	33
1114	novobiocin	-0.049	9	-0.274	---	---	33
1115	solasodine	-0.121	6	0.273	---	---	0
1116	etodolac	-0.133	5	-0.273	---	---	20
1117	nomifensine	0.142	5	0.273	---	---	20
1118	carcinine	0.243	4	0.273	---	---	25
1119	niflumic acid	0	4	0.272	---	---	0
1120	sulfanilamide	0	4	0.272	---	---	0
1121	zoxazolamine	-0.068	4	0.272	---	---	25
1122	calycanthine	0.189	4	0.271	---	---	25
1123	sulfamethizole	0	4	0.271	---	---	0
1124	piperacillin	0	5	-0.27	---	---	0
1125	meptazinol	-0.191	4	0.27	---	---	0
1126	scoulerine	0	4	-0.269	---	---	0
1127	pergolide	0	4	-0.269	---	---	0
1128	artemisinin	0	3	-0.268	---	---	0
1129	PNU-0251126	0.131	6	-0.268	---	---	0
1130	methylbenzethonium chloride	0	6	0.267	---	---	0
1131	niclosamide	0	5	0.267	---	---	0
1132	F0447-0125	0	4	0.266	---	---	0
1133	tolbutamide	0	7	0.266	---	---	0
1134	hydroflumethiazide	0	5	0.266	---	---	0
1135	trifluoperazine	0	16	0.265	---	---	0
1136	mephentermine	0	5	0.265	---	---	0
1137	halcinonide	-0.136	5	0.265	---	---	0
1138	mometasone	0	4	0.265	---	---	0
1139	naringin	0	4	0.264	---	---	0
1140	mefenamic acid	0	5	-0.264	---	---	0
1141	prilocaine	0.126	6	0.263	---	---	16
1142	probucol	-0.031	6	0.263	---	---	16
1143	bisoprolol	-0.166	4	-0.262	---	---	25
1144	phenacetin	-0.186	4	-0.262	---	---	25
1145	saquinavir	0	4	0.262	---	---	0
1146	flunisolide	-0.128	6	0.262	---	---	0
1147	etidronic acid	0	4	0.262	---	---	0
1148	paracetamol	0	4	0.262	---	---	0
1149	ioxaglic acid	0	3	0.262	---	---	0
1150	geldanamycin	0.025	15	0.262	---	---	13
1151	mepenzolate bromide	0	5	0.261	---	---	0
1152	bambuterol	0.161	4	-0.261	---	---	0
1153	butirosin	0	4	0.26	---	---	0
1154	nicotinic acid	0	4	0.26	---	---	0
1155	tridihexethyl	0	4	-0.26	---	---	0
1156	nocodazole	0	6	-0.26	---	---	0
1157	mexiletine	0.096	6	0.259	---	---	16
1158	dipivefrine	0.199	4	0.258	---	---	25
1159	cefsulodin	0	4	-0.257	---	---	0
1160	enoxacin	0	4	-0.257	---	---	0
1161	bupivacaine	0	4	0.257	---	---	0
1162	lanatoside C	-0.104	6	-0.256	---	---	16
1163	metergoline	0	4	0.256	---	---	0
1164	chlorcyclizine	0	6	-0.256	---	---	0
1165	L-methionine sulfoximine	0	4	0.256	---	---	0
1166	epirizole	-0.152	5	0.255	---	---	0
1167	sulfachlorpyridazine	0	5	0.255	---	---	0
1168	prazosin	0	6	0.253	---	---	0
1169	meclocycline	0.134	4	-0.253	---	---	0
1170	profenamine	0	4	0.253	---	---	0
1171	droperidol	0	4	0.253	---	---	0
1172	thalidomide	-0.062	7	-0.252	---	---	14
1173	terguride	-0.077	8	-0.252	---	---	25
1174	atropine methonitrate	0	3	-0.252	---	---	0
1175	mesalazine	0	5	-0.252	---	---	0
1176	nalidixic acid	0	5	-0.252	---	---	0
1177	prasterone	0	4	0.251	---	---	0
1178	procyclidine	0	4	-0.25	---	---	0
1179	cisapride	-0.212	4	-0.25	---	---	25
1180	10-methoxyharmalan	0	4	-0.249	---	---	0
1181	alvespimycin	0	12	0.249	---	---	0
1182	miconazole	0	5	-0.248	---	---	0
1183	digitoxigenin	0	4	0.248	---	---	0
1184	dinoprostone	0.219	4	0.248	---	---	25
1185	disopyramide	0.219	4	0.248	---	---	25
1186	metolazone	0	5	-0.247	---	---	0
1187	oxolinic acid	-0.15	5	0.247	---	---	0
1188	urapidil	-0.212	4	-0.247	---	---	25
1189	paroxetine	0	4	-0.247	---	---	0
1190	epitiostanol	0	4	-0.247	---	---	0
1191	bethanechol	0	4	-0.246	---	---	0
1192	isoxsuprine	0	5	0.246	---	---	0
1193	alprenolol	0	4	-0.246	---	---	0
1194	tubocurarine chloride	0	4	0.246	---	---	0
1195	simvastatin	-0.205	4	-0.245	---	---	25
1196	primaquine	0	4	0.244	---	---	0
1197	cefazolin	0	5	-0.244	---	---	0
1198	hydroquinine	0.163	4	-0.243	---	---	0
1199	benzthiazide	0	4	-0.243	---	---	0
1200	scopolamine	-0.175	4	-0.243	---	---	25
1201	bucladesine	-0.014	6	0.242	---	---	16
1202	cyproheptadine	0	5	0.242	---	---	0
1203	sotalol	0	4	0.242	---	---	0
1204	retrorsine	-0.183	4	-0.242	---	---	25
1205	doxycycline	0	5	-0.241	---	---	0
1206	(-)-MK-801	-0.198	4	-0.24	---	---	25
1207	mesoridazine	-0.183	4	-0.24	---	---	25
1208	succinylsulfathiazole	0	4	0.24	---	---	0
1209	nitrofurantoin	-0.154	5	-0.239	---	---	20
1210	(-)-isoprenaline	0.012	4	0.238	---	---	25
1211	diltiazem	-0.161	5	0.238	---	---	0
1212	hexylcaine	0	4	-0.238	---	---	0
1213	Prestwick-864	0	4	-0.238	---	---	0
1214	clofilium tosylate	0	3	0.238	---	---	0
1215	2,6-dimethylpiperidine	-0.125	5	-0.237	---	---	20
1216	sulfathiazole	-0.112	5	-0.237	---	---	20
1217	piroxicam	-0.012	4	-0.237	---	---	25
1218	iopanoic acid	0	4	-0.237	---	---	0
1219	sparteine	0.192	4	0.237	---	---	25
1220	fluspirilene	-0.175	4	0.236	---	---	0
1221	asiaticoside	0	4	-0.236	---	---	0
1222	staurosporine	-0.136	4	-0.235	---	---	25
1223	diclofenamide	0	4	0.234	---	---	0
1224	tremorine	0	4	0.234	---	---	0
1225	fluphenazine	0.039	18	0.233	---	---	5
1226	monocrotaline	0	4	0.232	---	---	0
1227	chloroquine	0.003	4	0.231	---	---	25
1228	isradipine	0	4	0.231	---	---	0
1229	tacrine	0	4	0.231	---	---	0
1230	tetramisole	-0.181	4	-0.231	---	---	25
1231	3-hydroxy-DL-kynurenine	0	6	-0.231	---	---	0
1232	cefapirin	-0.187	4	-0.23	---	---	25
1233	clozapine	0.087	17	-0.23	---	---	0
1234	colforsin	0	5	0.23	---	---	0
1235	dorzolamide	-0.187	4	-0.229	---	---	25
1236	orciprenaline	-0.186	4	-0.228	---	---	25
1237	dihydroergotamine	-0.143	5	-0.227	---	---	20
1238	15-delta prostaglandin J2	0.002	15	-0.226	---	---	6
1239	0179445-0000	0	8	0.226	---	---	0
1240	altretamine	0	4	-0.226	---	---	0
1241	pimethixene	0	3	0.225	---	---	0
1242	dizocilpine	0	5	-0.225	---	---	0
1243	yohimbine	0.164	5	0.224	---	---	20
1244	rescinnamine	0	3	0.223	---	---	0
1245	griseofulvin	0	5	-0.223	---	---	0
1246	erythromycin	0.124	5	0.222	---	---	20
1247	meglumine	0	4	-0.222	---	---	0
1248	allantoin	-0.164	5	-0.221	---	---	20
1249	7-aminocephalosporanic acid	0	4	0.221	---	---	0
1250	sulfamethoxazole	-0.025	5	-0.221	---	---	20
1251	propantheline bromide	0	4	0.221	---	---	0
1252	cefuroxime	0	4	0.219	---	---	0
1253	prochlorperazine	-0.087	16	0.219	---	---	6
1254	LY-294002	-0.167	61	-0.218	---	---	24
1255	idoxuridine	0	5	-0.218	---	---	0
1256	sulfadiazine	-0.162	5	0.218	---	---	0
1257	nordihydroguaiaretic acid	0.055	15	0.218	---	---	6
1258	diclofenac	-0.075	5	-0.218	---	---	20
1259	vitexin	0	4	0.217	---	---	0
1260	tinidazole	0	6	0.217	---	---	0
1261	nafcillin	0.125	4	0.217	---	---	25
1262	sirolimus	0.03	44	0.216	---	---	6
1263	cinchonidine	0	4	0.216	---	---	0
1264	zidovudine	0	4	-0.215	---	---	0
1265	digoxigenin	0	5	-0.213	---	---	0
1266	dobutamine	0	4	0.212	---	---	0
1267	cotinine	0	6	0.212	---	---	0
1268	vinpocetine	0	4	0.211	---	---	0
1269	ethambutol	-0.115	5	-0.211	---	---	20
1270	clonidine	-0.166	4	-0.208	---	---	25
1271	methotrexate	0.084	8	0.207	---	---	12
1272	tetroquinone	0	4	0.204	---	---	0
1273	oxetacaine	-0.13	5	0.202	---	---	0
1274	acetylsalicylic acid	-0.113	13	0.201	---	---	0
1275	N-acetyl-L-aspartic acid	0	4	-0.201	---	---	0
1276	decamethonium bromide	0	4	0.201	---	---	0
1277	edrophonium chloride	-0.128	5	-0.201	---	---	20
1278	butyl hydroxybenzoate	0	5	-0.2	---	---	0
1279	minocycline	0	5	-0.2	---	---	0
1280	letrozole	0	4	0.199	---	---	0
1281	idazoxan	0	4	-0.196	---	---	0
1282	ketorolac	0	4	0.194	---	---	0
1283	homochlorcyclizine	0	4	0.194	---	---	0
1284	tolmetin	0	4	-0.192	---	---	0
1285	prednisolone	0	5	-0.191	---	---	0
1286	mianserin	-0.125	5	0.19	---	---	0
1287	lomefloxacin	0	6	-0.189	---	---	0
1288	monorden	0.041	22	0.188	---	---	4
1289	pioglitazone	0.058	11	-0.186	---	---	0
1290	helveticoside	-0.015	6	0.182	---	---	16
1291	trimethoprim	-0.131	5	-0.182	---	---	20
1292	trichostatin A	-0.032	182	0.181	---	---	3
1293	estradiol	0.085	37	-0.18	---	---	0
1294	phenelzine	-0.134	6	-0.179	---	---	16
1295	pentolonium	0	5	-0.177	---	---	0
1296	theophylline	0	4	-0.175	---	---	0
1297	4-hydroxyphenazone	0.016	5	-0.172	---	---	20
1298	clenbuterol	-0.139	5	-0.172	---	---	20
1299	haloperidol	0.044	32	-0.172	---	---	0
1300	bromopride	-0.102	6	0.172	---	---	0
1301	guaifenesin	0.016	6	0.163	---	---	16
1302	naloxone	-0.111	6	-0.159	---	---	16
1303	buflomedil	0	4	0.154	---	---	0
1304	phentolamine	0	7	-0.153	---	---	0
1305	rosiglitazone	0.043	14	-0.147	---	---	0
1306	thioridazine	0.002	20	0.146	---	---	5
1307	troglitazone	0.045	16	-0.126	---	---	6
1308	fulvestrant	0.017	40	-0.121	---	---	5
1309	valproic acid	-0.09	57	-0.118	---	---	12

## Sheet: by cmap name and cell line
rank	cmap name and cell line	mean	n	enrichment	p	specificity	percent non-null
1	0316684-0000 - PC3	0.846	2	0.992	6e-05	0	100
2	thioproperazine - MCF7	-0.8	2	-0.986	0.00046	0	100
3	ascorbic acid - MCF7	0.712	2	0.976	0.00091	0	100
4	ionomycin - MCF7	0.589	3	0.909	0.00154	0.0158	66
5	tolnaftate - PC3	0.684	2	0.969	0.00165	0.006	100
6	semustine - PC3	0.713	2	0.968	0.00173	0.0706	100
7	ciprofloxacin - PC3	0.661	2	0.965	0.00207	0	100
8	josamycin - PC3	0.637	2	0.963	0.00239	0	100
9	loperamide - PC3	0.614	2	0.963	0.00239	0.0059	100
10	fludroxycortide - MCF7	-0.682	2	-0.962	0.00322	0.0062	100
11	W-13 - MCF7	0.5	2	0.955	0.00358	0	100
12	chlorhexidine - PC3	0.642	2	0.955	0.00358	0	100
13	antazoline - MCF7	-0.712	2	-0.956	0.00414	0	100
14	disulfiram - PC3	-0.698	2	-0.953	0.00453	0.0222	100
15	capsaicin - MCF7	-0.723	2	-0.951	0.00527	0	100
16	doxylamine - PC3	-0.679	2	-0.95	0.00541	0	100
17	chlorphenesin - MCF7	-0.668	2	-0.948	0.00592	0	100
18	resveratrol - PC3	-0.624	2	-0.947	0.00622	0	100
19	meteneprost - MCF7	-0.359	2	-0.906	0.01767	0	50
20	ioversol - MCF7	0.32	2	0.897	0.02215	0	50
21	butamben - MCF7	-0.269	2	-0.891	0.0237	0.0423	50
22	suprofen - MCF7	0.323	2	0.889	0.02565	0.015	50
23	dihydrostreptomycin - MCF7	0.337	2	0.876	0.03123	0.0278	50
24	dexibuprofen - MCF7	0.321	2	0.873	0.03272	0.014	50
25	brinzolamide - MCF7	-0.339	2	-0.869	0.03402	0.0392	50
26	ketoconazole - MCF7	0.357	2	0.868	0.03579	0.015	50
27	sisomicin - MCF7	0.285	2	0.862	0.03859	0.0219	50
28	acebutolol - MCF7	-0.379	2	-0.854	0.04269	0.0654	50
29	naftifine - MCF7	-0.389	2	-0.846	0.04766	0.0748	50
30	dienestrol - MCF7	0.399	2	0.842	0.05026	0.0914	50
31	mimosine - MCF7	-0.375	2	-0.84	0.05135	0.0408	50
32	SC-19220 - MCF7	0.329	2	0.834	0.05563	0.071	50
33	azacyclonol - MCF7	-0.303	2	-0.828	0.05817	0.0526	50
34	oxolamine - MCF7	-0.38	2	-0.824	0.06125	0.0588	50
35	lovastatin - MCF7	-0.324	2	-0.814	0.06833	0.1129	50
36	propoxycaine - MCF7	0.32	2	0.813	0.07124	0.0476	50
37	drofenine - MCF7	0.417	2	0.807	0.07503	0.0495	50
38	loracarbef - MCF7	-0.344	2	-0.797	0.08048	0.1429	50
39	nomegestrol - MCF7	-0.346	2	-0.793	0.08382	0.0476	50
40	PNU-0230031 - MCF7	-0.354	4	-0.579	0.0864	0.1038	50
41	genistein - PC3	-0.436	3	-0.644	0.09114	0.1963	66
42	Prestwick-689 - MCF7	0.401	2	0.787	0.0912	0.0588	50
43	spiradoline - MCF7	-0.329	2	-0.783	0.09275	0.1528	50
44	diethylstilbestrol - MCF7	0.514	3	0.643	0.0933	0.4057	66
45	hemicholinium - MCF7	0.347	2	0.78	0.0976	0.1466	50
46	sulfadimidine - MCF7	-0.469	3	-0.634	0.10011	0.1071	66
47	diprophylline - MCF7	-0.313	2	-0.77	0.10432	0.0735	50
48	pentetrazol - MCF7	-0.358	2	-0.764	0.10897	0.1808	50
49	PHA-00767505E - MCF7	-0.327	2	-0.764	0.10911	0.1285	50
50	harmalol - MCF7	-0.406	2	-0.757	0.11651	0.1029	50
51	trimethoprim - PC3	-0.327	2	-0.753	0.12054	0.1824	50
52	coralyne - MCF7	-0.353	2	-0.747	0.12659	0.0315	50
53	Prestwick-857 - MCF7	-0.352	2	-0.745	0.12895	0.1605	50
54	nifuroxazide - MCF7	-0.363	2	-0.744	0.12941	0.2	50
55	lithocholic acid - PC3	-0.335	2	-0.743	0.13042	0.1159	50
56	SR-95639A - MCF7	-0.398	2	-0.743	0.1309	0.1012	50
57	alimemazine - MCF7	-0.453	2	-0.736	0.13802	0.2083	50
58	ethambutol - PC3	-0.287	2	-0.736	0.13818	0.108	50
59	pirlindole - MCF7	-0.331	2	-0.734	0.14007	0.1046	50
60	fosfosal - MCF7	-0.371	2	-0.733	0.14108	0.1884	50
61	homosalate - MCF7	-0.326	2	-0.732	0.14263	0.1467	50
62	cefotaxime - PC3	-0.373	2	-0.73	0.145	0.1488	50
63	iproniazid - MCF7	-0.376	2	-0.726	0.14937	0.1689	50
64	procarbazine - MCF7	0.349	2	0.721	0.1551	0.1141	50
65	carbenoxolone - MCF7	-0.27	2	-0.721	0.15516	0.1554	50
66	nalbuphine - PC3	-0.346	2	-0.714	0.16351	0.2472	50
67	AR-A014418 - PC3	-0.381	2	-0.71	0.16734	0.1894	50
68	sparteine - MCF7	0.383	2	0.704	0.17532	0.0949	50
69	valdecoxib - PC3	-0.258	2	-0.702	0.17802	0.1258	50
70	dicoumarol - PC3	0.392	2	0.699	0.18038	0.0719	50
71	kinetin - MCF7	0.383	2	0.699	0.18116	0.1321	50
72	naltrexone - MCF7	-0.366	2	-0.696	0.18472	0.2215	50
73	tropicamide - PC3	0.306	2	0.694	0.18617	0.1728	50
74	praziquantel - MCF7	-0.408	2	-0.693	0.18844	0.1401	50
75	prilocaine - PC3	0.378	2	0.691	0.18989	0.1397	50
76	hydralazine - PC3	0.35	2	0.685	0.19782	0.1407	50
77	5707885 - PC3	-0.292	2	-0.678	0.20647	0.2984	50
78	vincamine - PC3	-0.282	2	-0.671	0.21725	0.259	50
79	moroxydine - PC3	0.278	2	0.667	0.22154	0.1532	50
80	lanatoside C - PC3	-0.313	2	-0.666	0.22319	0.24	50
81	diphenhydramine - PC3	-0.339	2	-0.659	0.23321	0.2681	50
82	oxolinic acid - PC3	-0.375	2	-0.655	0.23854	0.2364	50
83	hydroxyzine - PC3	-0.343	2	-0.652	0.24301	0.2028	50
84	0317956-0000 - PC3	0.154	4	0.467	0.24624	0.2248	50
85	SC-19220 - PC3	-0.401	2	-0.64	0.26039	0.2483	50
86	sulfathiazole - PC3	-0.28	2	-0.637	0.26452	0.4157	50
87	Prestwick-675 - PC3	-0.395	2	-0.637	0.26488	0.4392	50
88	terguride - MCF7	-0.341	4	-0.459	0.26881	0.3425	50
89	troglitazone - PC3	0.306	4	0.456	0.27114	0.6014	50
90	mafenide - PC3	-0.396	2	-0.63	0.27617	0.157	50
91	ivermectin - PC3	0.344	2	0.624	0.28273	0.3778	50
92	pyrimethamine - PC3	-0.325	2	-0.624	0.28427	0.2384	50
93	arachidonyltrifluoromethane - MCF7	-0.239	2	-0.624	0.28536	0.3006	50
94	betazole - MCF7	0.353	2	0.622	0.28623	0.2427	50
95	parthenolide - MCF7	0.321	2	0.62	0.28975	0.5444	50
96	novobiocin - PC3	-0.342	2	-0.619	0.29309	0.2529	50
97	chloroquine - MCF7	0.368	2	0.614	0.29896	0.2715	50
98	sulindac - MCF7	-0.307	4	-0.446	0.30084	0.3259	50
99	paclitaxel - PC3	-0.373	2	-0.609	0.30798	0.2287	50
100	oxetacaine - PC3	-0.325	2	-0.607	0.31075	0.3041	50
101	hexamethonium bromide - PC3	-0.296	2	-0.591	0.33695	0.289	50
102	perhexiline - MCF7	0.392	2	0.586	0.34471	0.6667	50
103	edrophonium chloride - PC3	-0.319	2	-0.583	0.35053	0.492	50
104	glipizide - PC3	-0.343	2	-0.58	0.3552	0.5625	50
105	naltrexone - PC3	-0.34	2	-0.574	0.36427	0.4094	50
106	glycopyrronium bromide - PC3	-0.402	2	-0.574	0.36536	0.4351	50
107	STOCK1N-35215 - PC3	-0.243	2	-0.573	0.36663	0.3525	50
108	levcycloserine - MCF7	-0.384	2	-0.569	0.37328	0.4157	50
109	ofloxacin - MCF7	-0.35	2	-0.569	0.37365	0.3393	50
110	AH-6809 - PC3	-0.365	2	-0.561	0.38733	0.4916	50
111	16-phenyltetranorprostaglandin E2 - PC3	0.419	2	0.555	0.39534	0.2575	50
112	perphenazine - PC3	0.328	2	0.554	0.39697	0.6716	50
113	proxymetacaine - MCF7	0.371	2	0.551	0.40214	0.2848	50
114	bendroflumethiazide - PC3	-0.335	2	-0.55	0.40509	0.3671	50
115	mebeverine - MCF7	0.326	2	0.549	0.4053	0.3734	50
116	colecalciferol - MCF7	-0.379	2	-0.549	0.40705	0.4235	50
117	phenacetin - MCF7	-0.371	2	-0.548	0.40849	0.4198	50
118	altizide - MCF7	0.345	2	0.546	0.41143	0.4727	50
119	disopyramide - MCF7	0.438	2	0.542	0.41759	0.4597	50
120	sulpiride - MCF7	-0.375	2	-0.541	0.42155	0.4432	50
121	rotenone - MCF7	0.301	2	0.541	0.42195	0.4971	50
122	0198306-0000 - PC3	-0.356	2	-0.54	0.42296	0.615	50
123	chlorphenamine - MCF7	-0.344	2	-0.54	0.42326	0.4211	50
124	withaferin A - PC3	-0.294	2	-0.539	0.42479	0.5	50
125	moxisylyte - PC3	0.371	2	0.537	0.42914	0.5157	50
126	ketoprofen - PC3	0.342	2	0.532	0.43809	0.292	50
127	MG-262 - PC3	-0.381	2	-0.529	0.44348	0.7541	50
128	zoxazolamine - MCF7	0.363	2	0.522	0.45688	0.4138	50
129	megestrol - MCF7	-0.308	2	-0.52	0.4598	0.4317	50
130	metanephrine - PC3	-0.319	2	-0.51	0.47839	0.5412	50
131	acetylsalicylic acid - PC3	-0.336	2	-0.509	0.48143	0.547	50
132	11-deoxy-16,16-dimethylprostaglandin E2 - PC3	0.405	2	0.504	0.49093	0.5342	50
133	oleandomycin - PC3	0.289	2	0.5	0.49809	0.4077	50
134	fludrocortisone - PC3	0.495	2	0.5	0.49911	0.52	50
135	nicardipine - MCF7	0.352	2	0.499	0.50243	0.6051	50
136	dinoprostone - PC3	0.439	2	0.498	0.5061	0.7486	50
137	sulfaphenazole - MCF7	0.438	2	0.498	0.50811	0.6	50
138	homosalate - PC3	-0.429	2	-0.497	0.50889	0.6608	50
139	urapidil - MCF7	-0.424	2	-0.497	0.51036	0.5663	50
140	vinburnine - MCF7	0.418	2	0.495	0.51718	0.5959	50
141	lasalocid - MCF7	0.417	2	0.495	0.51803	0.8398	50
142	allantoin - MCF7	-0.41	2	-0.495	0.51907	0.3882	50
143	econazole - MCF7	0.076	2	0.494	0.52115	0.8272	50
144	5224221 - MCF7	-0.407	2	-0.494	0.52153	0.6917	50
145	ondansetron - MCF7	0.067	2	0.494	0.52195	0.6512	50
146	flunarizine - MCF7	-0.406	2	-0.494	0.52215	0.7007	50
147	sulfadiazine - MCF7	-0.406	2	-0.494	0.52312	0.6141	50
148	nicergoline - PC3	0.414	2	0.494	0.52328	0.5171	50
149	riluzole - PC3	0.41	2	0.494	0.5239	0.5103	50
150	5182598 - MCF7	-0.404	2	-0.493	0.52439	0.7799	50
151	diltiazem - MCF7	-0.402	2	-0.493	0.52535	0.6627	50
152	vanoxerine - MCF7	0.409	2	0.493	0.52571	0.75	50
153	isoxicam - MCF7	0.015	2	0.493	0.5269	0.7222	50
154	atracurium besilate - MCF7	0.403	2	0.492	0.52994	0.6667	50
155	proguanil - MCF7	-0.4	2	-0.492	0.53002	0.5033	50
156	tiletamine - MCF7	-0.379	2	-0.492	0.53002	0.5657	50
157	carisoprodol - MCF7	-0.398	2	-0.491	0.5332	0.4573	50
158	aminohippuric acid - MCF7	-0.398	2	-0.491	0.53368	0.5304	50
159	gabapentin - MCF7	-0.398	2	-0.491	0.53501	0.6	50
160	myosmine - PC3	0.395	2	0.49	0.53686	0.518	50
161	cefamandole - PC3	0.391	2	0.489	0.54139	0.7348	50
162	AH-23848 - MCF7	-0.392	2	-0.489	0.54356	0.5954	50
163	sulfamethoxazole - PC3	0.388	2	0.488	0.54451	0.2868	50
164	5230742 - MCF7	-0.391	2	-0.488	0.54607	0.6557	50
165	midodrine - MCF7	0.384	2	0.487	0.54706	0.5689	50
166	chlorhexidine - MCF7	0.384	2	0.487	0.54881	0.6646	50
167	piroxicam - MCF7	-0.39	2	-0.487	0.54952	0.5739	50
168	spectinomycin - MCF7	-0.388	2	-0.487	0.55108	0.5893	50
169	chlorambucil - PC3	-0.388	2	-0.486	0.55155	0.6402	50
170	dehydrocholic acid - MCF7	-0.388	2	-0.486	0.55207	0.7363	50
171	clemastine - MCF7	0.381	2	0.486	0.55275	0.75	50
172	tranexamic acid - PC3	0.379	2	0.485	0.55479	0.7285	50
173	nitrofurantoin - MCF7	-0.385	2	-0.485	0.55551	0.5149	50
174	doxylamine - MCF7	-0.385	2	-0.485	0.55607	0.6532	50
175	5194442 - MCF7	0.377	2	0.484	0.55853	0.6446	50
176	meptazinol - MCF7	-0.383	2	-0.484	0.5597	0.6454	50
177	hecogenin - MCF7	-0.381	2	-0.484	0.56127	0.685	50
178	diprophylline - PC3	-0.006	2	-0.483	0.56289	0.5909	50
179	leflunomide - MCF7	0.375	2	0.483	0.5633	0.725	50
180	epirizole - MCF7	-0.381	2	-0.483	0.5635	0.6868	50
181	terguride - PC3	0.373	2	0.483	0.56396	0.6711	50
182	fluoxetine - MCF7	0.371	2	0.483	0.56571	0.7979	50
183	harmol - MCF7	0.369	2	0.482	0.56875	0.7006	50
184	metrifonate - MCF7	-0.378	2	-0.482	0.56877	0.6536	50
185	lynestrenol - PC3	0.369	2	0.482	0.56933	0.6605	50
186	sulfaguanidine - MCF7	-0.378	2	-0.482	0.56937	0.6494	50
187	fludroxycortide - PC3	-0.378	2	-0.481	0.56996	0.7614	50
188	levomepromazine - PC3	0.366	2	0.481	0.57171	0.8419	50
189	benzydamine - MCF7	-0.376	2	-0.481	0.57253	0.5782	50
190	Gly-His-Lys - PC3	0.363	2	0.481	0.57281	0.7829	50
191	atropine oxide - MCF7	-0.357	2	-0.48	0.57358	0.5548	50
192	triamterene - PC3	0.363	2	0.48	0.57398	0.5862	50
193	trimethobenzamide - PC3	0.363	2	0.48	0.57456	0.6625	50
194	iproniazid - PC3	0.362	2	0.48	0.57575	0.8352	50
195	PF-00539745-00 - PC3	0.361	2	0.48	0.5772	0.7771	50
196	proscillaridin - MCF7	-0.375	2	-0.479	0.57722	0.7209	50
197	etiocholanolone - PC3	0.361	2	0.479	0.5779	0.7771	50
198	pirenzepine - PC3	0.36	2	0.479	0.57961	0.5917	50
199	oxybenzone - MCF7	0.358	2	0.478	0.58126	0.7697	50
200	acetylsalicylsalicylic acid - MCF7	-0.372	2	-0.478	0.58165	0.6891	50
201	orciprenaline - MCF7	-0.372	2	-0.478	0.58422	0.503	50
202	nomifensine - PC3	0.356	2	0.478	0.58438	0.4621	50
203	5155877 - PC3	-0.009	2	0.477	0.58485	0.7219	50
204	bumetanide - MCF7	0.355	2	0.477	0.58613	0.771	50
205	flucytosine - MCF7	-0.37	2	-0.477	0.5866	0.6788	50
206	nialamide - MCF7	-0.37	2	-0.477	0.58732	0.5212	50
207	4-hydroxyphenazone - PC3	0.303	2	0.477	0.58811	0.5867	50
208	clofibrate - MCF7	0.255	2	0.476	0.58921	0.6121	50
209	zomepirac - MCF7	-0.367	2	-0.476	0.59157	0.5922	50
210	salbutamol - MCF7	-0.367	2	-0.475	0.59277	0.4359	50
211	benzylpenicillin - MCF7	-0.366	2	-0.475	0.59432	0.6685	50
212	dihydroergotamine - MCF7	-0.357	2	-0.475	0.59497	0.5676	50
213	ciclopirox - MCF7	0.349	2	0.474	0.59575	0.8342	50
214	adrenosterone - MCF7	-0.365	2	-0.474	0.59744	0.651	50
215	(-)-isoprenaline - MCF7	-0.365	2	-0.474	0.59796	0.6488	50
216	chlortetracycline - PC3	0.009	2	0.473	0.60002	0.4	50
217	PHA-00767505E - PC3	0.344	2	0.473	0.60076	0.8286	50
218	hymecromone - MCF7	-0.268	2	-0.472	0.60315	0.5241	50
219	paromomycin - MCF7	-0.361	2	-0.472	0.60315	0.7415	50
220	etynodiol - MCF7	0.342	2	0.472	0.6038	0.7541	50
221	guanadrel - PC3	-0.013	2	0.472	0.60422	0.5951	50
222	tiapride - PC3	-0.36	2	-0.472	0.60464	0.7487	50
223	mafenide - MCF7	0.339	2	0.472	0.60515	0.6027	50
224	aciclovir - PC3	0.338	2	0.472	0.60585	0.8046	50
225	oxamniquine - MCF7	0.329	2	0.47	0.61156	0.651	50
226	vinblastine - MCF7	0.325	2	0.469	0.61688	0.7929	50
227	emetine - MCF7	-0.352	2	-0.469	0.6171	0.9111	50
228	wortmannin - PC3	-0.013	2	0.468	0.6175	0.8675	50
229	fluspirilene - MCF7	-0.351	2	-0.468	0.61923	0.6602	50
230	orphenadrine - PC3	0.324	2	0.468	0.61927	0.7967	50
231	dirithromycin - MCF7	-0.351	2	-0.468	0.61985	0.6524	50
232	betonicine - PC3	0.323	2	0.468	0.61987	0.649	50
233	amprolium - PC3	0.314	2	0.465	0.62822	0.7902	50
234	ampicillin - MCF7	0.311	2	0.465	0.62987	0.7472	50
235	pheneticillin - MCF7	0.31	2	0.465	0.6306	0.6423	50
236	erythromycin - PC3	0.309	2	0.464	0.63154	0.5038	50
237	memantine - MCF7	0.306	2	0.464	0.63195	0.7063	50
238	etoposide - MCF7	0.306	2	0.464	0.63255	0.8281	50
239	midecamycin - PC3	0.306	2	0.464	0.63323	0.4683	50
240	lidocaine - PC3	-0.03	2	0.463	0.6346	0.6067	50
241	halcinonide - PC3	-0.339	2	-0.462	0.63935	0.8182	50
242	perphenazine - MCF7	0.288	2	0.461	0.64335	0.8571	50
243	sulfadimethoxine - PC3	0.287	2	0.461	0.6438	0.7907	50
244	geldanamycin - PC3	0.285	2	0.46	0.64527	0.8192	50
245	metrizamide - MCF7	0.283	2	0.46	0.64609	0.7813	50
246	helveticoside - PC3	0.276	2	0.459	0.64861	0.9192	50
247	finasteride - PC3	0.275	2	0.459	0.64959	0.6871	50
248	etifenin - MCF7	-0.334	2	-0.459	0.6513	0.6424	50
249	clonidine - MCF7	-0.333	2	-0.459	0.65287	0.5724	50
250	etodolac - MCF7	-0.332	2	-0.458	0.65351	0.6842	50
251	metronidazole - PC3	0.27	2	0.458	0.65454	0.7987	50
252	PF-00539758-00 - PC3	0.266	2	0.457	0.65663	0.7644	50
253	sulfadimidine - PC3	0.259	2	0.457	0.65752	0.7813	50
254	flucloxacillin - MCF7	-0.328	2	-0.457	0.6576	0.6805	50
255	ethotoin - PC3	-0.326	2	-0.456	0.66048	0.7853	50
256	amoxapine - MCF7	-0.326	2	-0.456	0.66092	0.5739	50
257	flunixin - MCF7	-0.325	2	-0.455	0.66357	0.7515	50
258	NU-1025 - MCF7	0.018	2	0.455	0.66392	0.627	50
259	exisulind - MCF7	0.182	2	0.454	0.66651	0.6522	50
260	esculin - MCF7	-0.318	2	-0.454	0.66726	0.7158	50
261	chlorambucil - MCF7	-0.317	2	-0.454	0.66844	0.6525	50
262	nifenazone - MCF7	-0.311	2	-0.454	0.66923	0.6923	50
263	Trolox C - MCF7	-0.317	2	-0.453	0.66991	0.6045	50
264	demeclocycline - PC3	-0.314	2	-0.453	0.6707	0.6667	50
265	2,6-dimethylpiperidine - PC3	-0.313	2	-0.453	0.67219	0.6375	50
266	troleandomycin - PC3	-0.313	2	-0.452	0.67331	0.773	50
267	mianserin - MCF7	-0.312	2	-0.452	0.67382	0.6026	50
268	Prestwick-1100 - MCF7	-0.31	2	-0.451	0.67629	0.6038	50
269	nimesulide - MCF7	-0.306	2	-0.45	0.68054	0.6686	50
270	santonin - MCF7	-0.305	2	-0.45	0.68112	0.6768	50
271	lymecycline - MCF7	-0.297	2	-0.449	0.68555	0.6191	50
272	triamcinolone - MCF7	-0.294	2	-0.448	0.68718	0.6863	50
273	mefloquine - MCF7	-0.293	2	-0.448	0.68862	0.7097	50
274	corticosterone - MCF7	-0.282	2	-0.446	0.69313	0.6391	50
275	spiradoline - PC3	-0.281	2	-0.446	0.69408	0.7568	50
276	captopril - PC3	-0.267	2	-0.443	0.70241	0.6442	50
277	4-hydroxyphenazone - MCF7	-0.263	2	-0.443	0.70293	0.7746	50
278	SC-58125 - MCF7	-0.248	2	-0.441	0.70736	0.7867	50
279	calmidazolium - MCF7	-0.211	2	-0.439	0.71367	0.7295	50
280	zoxazolamine - HL60	-1	1	-1	---	---	100
281	carcinine - HL60	0.971	1	1	---	---	100
282	orphenadrine - HL60	-0.948	1	-1	---	---	100
283	pepstatin - HL60	-0.939	1	-1	---	---	100
284	moracizine - HL60	0.916	1	0.999	---	---	100
285	doxepin - HL60	-0.926	1	-0.999	---	---	100
286	sulfamerazine - HL60	0.911	1	0.999	---	---	100
287	sulfamethoxazole - HL60	-0.9	1	-0.999	---	---	100
288	benperidol - HL60	0.88	1	0.999	---	---	100
289	pridinol - HL60	-0.886	1	-0.998	---	---	100
290	tiaprofenic acid - HL60	0.878	1	0.998	---	---	100
291	oxedrine - HL60	0.878	1	0.998	---	---	100
292	quinisocaine - HL60	-0.869	1	-0.998	---	---	100
293	butoconazole - HL60	-0.862	1	-0.998	---	---	100
294	harmaline - HL60	-0.86	1	-0.998	---	---	100
295	cinchonine - HL60	0.869	1	0.997	---	---	100
296	articaine - PC3	0.864	1	0.997	---	---	100
297	cisapride - HL60	-0.847	1	-0.997	---	---	100
298	triflupromazine - PC3	0.862	1	0.997	---	---	100
299	pilocarpine - HL60	0.861	1	0.997	---	---	100
300	dydrogesterone - HL60	-0.84	1	-0.997	---	---	100
301	vanoxerine - PC3	0.855	1	0.997	---	---	100
302	doxepin - MCF7	0.853	1	0.996	---	---	100
303	fenofibrate - HL60	-0.837	1	-0.996	---	---	100
304	kaempferol - HL60	-0.834	1	-0.996	---	---	100
305	econazole - HL60	0.837	1	0.996	---	---	100
306	cytochalasin B - MCF7	0.836	1	0.995	---	---	100
307	myosmine - HL60	-0.826	1	-0.995	---	---	100
308	simvastatin - HL60	-0.822	1	-0.995	---	---	100
309	MG-132 - MCF7	-0.815	1	-0.995	---	---	100
310	adenosine phosphate - HL60	0.832	1	0.995	---	---	100
311	sulfapyridine - PC3	0.832	1	0.995	---	---	100
312	sulfaquinoxaline - HL60	-0.815	1	-0.994	---	---	100
313	tonzonium bromide - HL60	0.829	1	0.994	---	---	100
314	demecolcine - MCF7	-0.807	1	-0.993	---	---	100
315	oxyphenbutazone - PC3	0.818	1	0.993	---	---	100
316	ramipril - PC3	0.817	1	0.993	---	---	100
317	pralidoxime - PC3	-0.801	1	-0.993	---	---	100
318	harmol - PC3	-0.8	1	-0.992	---	---	100
319	prenylamine - HL60	0.806	1	0.992	---	---	100
320	thioproperazine - HL60	0.805	1	0.992	---	---	100
321	colchicine - HL60	0.802	1	0.992	---	---	100
322	primidone - PC3	-0.796	1	-0.991	---	---	100
323	amiprilose - HL60	0.801	1	0.991	---	---	100
324	dipivefrine - HL60	0.795	1	0.991	---	---	100
325	delsoline - HL60	-0.793	1	-0.99	---	---	100
326	piretanide - HL60	0.791	1	0.99	---	---	100
327	(-)-MK-801 - PC3	-0.792	1	-0.99	---	---	100
328	vinburnine - HL60	0.786	1	0.99	---	---	100
329	alfadolone - PC3	0.785	1	0.99	---	---	100
330	5213008 - MCF7	-0.788	1	-0.989	---	---	100
331	tamoxifen - HL60	-0.786	1	-0.989	---	---	100
332	thiethylperazine - PC3	0.783	1	0.989	---	---	100
333	cefmetazole - PC3	-0.784	1	-0.989	---	---	100
334	(-)-isoprenaline - HL60	0.778	1	0.988	---	---	100
335	doxylamine - HL60	-0.783	1	-0.988	---	---	100
336	econazole - PC3	0.777	1	0.988	---	---	100
337	harmol - HL60	0.775	1	0.988	---	---	100
338	guanethidine - HL60	-0.783	1	-0.988	---	---	100
339	molsidomine - PC3	-0.782	1	-0.988	---	---	100
340	captopril - HL60	-0.782	1	-0.987	---	---	100
341	pyrimethamine - HL60	-0.782	1	-0.987	---	---	100
342	16,16-dimethylprostaglandin E2 - MCF7	0.766	1	0.986	---	---	100
343	harmalol - PC3	0.763	1	0.986	---	---	100
344	ciclopirox - HL60	-0.773	1	-0.986	---	---	100
345	tolfenamic acid - HL60	0.76	1	0.986	---	---	100
346	metronidazole - HL60	0.759	1	0.986	---	---	100
347	esculin - PC3	0.756	1	0.985	---	---	100
348	quipazine - HL60	0.756	1	0.985	---	---	100
349	phenylpropanolamine - HL60	-0.768	1	-0.985	---	---	100
350	thiamine - HL60	0.755	1	0.985	---	---	100
351	calycanthine - HL60	0.754	1	0.984	---	---	100
352	labetalol - PC3	0.752	1	0.984	---	---	100
353	metitepine - PC3	0.751	1	0.984	---	---	100
354	strophanthidin - PC3	0.751	1	0.984	---	---	100
355	tiratricol - PC3	0.741	1	0.982	---	---	100
356	xylometazoline - HL60	-0.758	1	-0.982	---	---	100
357	antazoline - PC3	0.734	1	0.981	---	---	100
358	mefloquine - HL60	-0.754	1	-0.981	---	---	100
359	piroxicam - HL60	0.733	1	0.981	---	---	100
360	mestranol - PC3	0.73	1	0.981	---	---	100
361	cefapirin - PC3	-0.75	1	-0.98	---	---	100
362	boldine - PC3	-0.75	1	-0.98	---	---	100
363	cefaclor - PC3	0.725	1	0.98	---	---	100
364	piperacetazine - PC3	-0.75	1	-0.98	---	---	100
365	dorzolamide - HL60	-0.747	1	-0.979	---	---	100
366	tetrahydroalstonine - HL60	-0.747	1	-0.979	---	---	100
367	verapamil - HL60	-0.747	1	-0.979	---	---	100
368	ricinine - PC3	0.717	1	0.979	---	---	100
369	nifurtimox - PC3	-0.744	1	-0.978	---	---	100
370	glafenine - PC3	-0.744	1	-0.978	---	---	100
371	budesonide - HL60	0.709	1	0.977	---	---	100
372	theobromine - PC3	0.709	1	0.977	---	---	100
373	clorsulon - HL60	0.707	1	0.977	---	---	100
374	rolitetracycline - PC3	-0.74	1	-0.977	---	---	100
375	glycocholic acid - PC3	-0.738	1	-0.976	---	---	100
376	benzydamine - HL60	-0.738	1	-0.976	---	---	100
377	praziquantel - HL60	-0.736	1	-0.976	---	---	100
378	H-89 - MCF7	-0.736	1	-0.976	---	---	100
379	retrorsine - PC3	-0.734	1	-0.975	---	---	100
380	novobiocin - SKMEL5	0.7	1	0.975	---	---	100
381	clotrimazole - HL60	-0.732	1	-0.975	---	---	100
382	hydrocotarnine - PC3	0.7	1	0.975	---	---	100
383	tropine - PC3	0.699	1	0.975	---	---	100
384	mesoridazine - PC3	-0.73	1	-0.974	---	---	100
385	lobeline - PC3	0.696	1	0.974	---	---	100
386	dioxybenzone - PC3	0.694	1	0.974	---	---	100
387	cefepime - PC3	0.689	1	0.973	---	---	100
388	tetracycline - HL60	-0.728	1	-0.973	---	---	100
389	ritodrine - PC3	0.688	1	0.973	---	---	100
390	nitrofural - PC3	-0.725	1	-0.973	---	---	100
391	chloroquine - HL60	-0.724	1	-0.973	---	---	100
392	levobunolol - HL60	-0.724	1	-0.972	---	---	100
393	tetramisole - PC3	-0.722	1	-0.972	---	---	100
394	ciclopirox - PC3	0.68	1	0.972	---	---	100
395	etacrynic acid - HL60	-0.717	1	-0.971	---	---	100
396	MG-262 - MCF7	0.67	1	0.971	---	---	100
397	metrizamide - PC3	-0.716	1	-0.971	---	---	100
398	nystatin - PC3	0.67	1	0.971	---	---	100
399	15-delta prostaglandin J2 - SKMEL5	0.667	1	0.971	---	---	100
400	hecogenin - PC3	-0.712	1	-0.97	---	---	100
401	metixene - PC3	0.667	1	0.97	---	---	100
402	amrinone - PC3	0.664	1	0.97	---	---	100
403	cefotetan - PC3	0.661	1	0.97	---	---	100
404	isocarboxazid - HL60	-0.709	1	-0.97	---	---	100
405	N-acetylmuramic acid - PC3	0.657	1	0.97	---	---	100
406	spectinomycin - PC3	0.657	1	0.97	---	---	100
407	bucladesine - HL60	-0.704	1	-0.969	---	---	100
408	desipramine - PC3	0.653	1	0.969	---	---	100
409	hydroquinine - PC3	0.652	1	0.969	---	---	100
410	tomatidine - PC3	-0.703	1	-0.969	---	---	100
411	naftopidil - PC3	-0.703	1	-0.968	---	---	100
412	scriptaid - MCF7	-0.703	1	-0.968	---	---	100
413	scopolamine - HL60	-0.7	1	-0.968	---	---	100
414	N6-methyladenosine - PC3	0.645	1	0.967	---	---	100
415	Prestwick-642 - PC3	0.644	1	0.967	---	---	100
416	bambuterol - PC3	0.642	1	0.967	---	---	100
417	hycanthone - PC3	0.641	1	0.966	---	---	100
418	pseudopelletierine - PC3	-0.692	1	-0.966	---	---	100
419	cromoglicic acid - PC3	-0.689	1	-0.966	---	---	100
420	methazolamide - PC3	-0.688	1	-0.965	---	---	100
421	NS-398 - PC3	-0.686	1	-0.965	---	---	100
422	fusidic acid - PC3	-0.685	1	-0.964	---	---	100
423	adipiodone - PC3	-0.685	1	-0.964	---	---	100
424	ambroxol - PC3	-0.685	1	-0.964	---	---	100
425	cyclobenzaprine - PC3	0.612	1	0.964	---	---	100
426	pilocarpine - PC3	-0.682	1	-0.963	---	---	100
427	quipazine - PC3	0.602	1	0.963	---	---	100
428	caffeic acid - PC3	-0.678	1	-0.962	---	---	100
429	rolipram - PC3	0.592	1	0.962	---	---	100
430	splitomicin - PC3	0.583	1	0.961	---	---	100
431	tiabendazole - PC3	-0.674	1	-0.961	---	---	100
432	amphotericin B - PC3	-0.672	1	-0.961	---	---	100
433	mevalolactone - PC3	0.564	1	0.96	---	---	100
434	suxibuzone - PC3	-0.669	1	-0.96	---	---	100
435	TTNPB - PC3	0.549	1	0.959	---	---	100
436	bisoprolol - PC3	-0.666	1	-0.959	---	---	100
437	Trolox C - PC3	-0.659	1	-0.958	---	---	100
438	yohimbic acid - PC3	0.543	1	0.958	---	---	100
439	pinacidil - PC3	-0.657	1	-0.958	---	---	100
440	AH-23848 - PC3	-0.657	1	-0.958	---	---	100
441	piperine - PC3	-0.656	1	-0.957	---	---	100
442	digoxin - PC3	-0.656	1	-0.957	---	---	100
443	meclocycline - PC3	0.536	1	0.957	---	---	100
444	pizotifen - PC3	-0.653	1	-0.957	---	---	100
445	5666823 - MCF7	0.515	1	0.956	---	---	100
446	cicloheximide - HL60	-0.65	1	-0.956	---	---	100
447	nafcillin - PC3	0.5	1	0.956	---	---	100
448	florfenicol - PC3	-0.643	1	-0.955	---	---	100
449	imatinib - PC3	0.484	1	0.955	---	---	100
450	articaine - MCF7	-0.635	1	-0.954	---	---	100
451	sanguinarine - HL60	0	1	0.954	---	---	0
452	gibberellic acid - HL60	0	1	0.953	---	---	0
453	apramycin - HL60	0	1	0.953	---	---	0
454	tracazolate - HL60	0	1	0.953	---	---	0
455	etamsylate - HL60	0	1	0.953	---	---	0
456	sotalol - HL60	0	1	0.953	---	---	0
457	naftopidil - HL60	0	1	0.953	---	---	0
458	fluvoxamine - HL60	0	1	0.952	---	---	0
459	pronetalol - HL60	0	1	0.952	---	---	0
460	fursultiamine - HL60	0	1	0.952	---	---	0
461	piribedil - HL60	0	1	0.952	---	---	0
462	oxamniquine - HL60	0	1	0.952	---	---	0
463	lymecycline - HL60	0	1	0.952	---	---	0
464	velnacrine - PC3	-0.622	1	-0.952	---	---	100
465	sulfaphenazole - HL60	0	1	0.951	---	---	0
466	Prestwick-967 - HL60	0	1	0.951	---	---	0
467	nimesulide - PC3	-0.619	1	-0.951	---	---	100
468	etofenamate - HL60	0	1	0.951	---	---	0
469	decamethonium bromide - HL60	0	1	0.951	---	---	0
470	phensuximide - PC3	-0.618	1	-0.951	---	---	100
471	methyldopate - HL60	0	1	0.951	---	---	0
472	cefalonium - HL60	0	1	0.951	---	---	0
473	molindone - HL60	0	1	0.95	---	---	0
474	oxymetazoline - MCF7	-0.614	1	-0.95	---	---	100
475	pivampicillin - HL60	0	1	0.95	---	---	0
476	meticrane - HL60	0	1	0.95	---	---	0
477	talampicillin - HL60	0	1	0.95	---	---	0
478	N-acetyl-L-leucine - HL60	0	1	0.95	---	---	0
479	flurbiprofen - PC3	-0.61	1	-0.95	---	---	100
480	cantharidin - HL60	0	1	0.95	---	---	0
481	zuclopenthixol - HL60	0	1	0.95	---	---	0
482	iopanoic acid - HL60	0	1	0.949	---	---	0
483	phenazone - PC3	-0.599	1	-0.949	---	---	100
484	sulfabenzamide - PC3	-0.598	1	-0.949	---	---	100
485	todralazine - HL60	0	1	0.949	---	---	0
486	letrozole - HL60	0	1	0.949	---	---	0
487	Prestwick-1083 - HL60	0	1	0.949	---	---	0
488	benzbromarone - PC3	-0.595	1	-0.949	---	---	100
489	zardaverine - HL60	0	1	0.949	---	---	0
490	repaglinide - HL60	0	1	0.949	---	---	0
491	dexpropranolol - HL60	0	1	0.948	---	---	0
492	dioxybenzone - HL60	0	1	0.948	---	---	0
493	mesalazine - HL60	0	1	0.948	---	---	0
494	naringin - HL60	0	1	0.948	---	---	0
495	ondansetron - PC3	-0.587	1	-0.948	---	---	100
496	aminohippuric acid - HL60	0	1	0.948	---	---	0
497	allantoin - HL60	0	1	0.948	---	---	0
498	etoposide - PC3	-0.584	1	-0.947	---	---	100
499	morantel - HL60	0	1	0.947	---	---	0
500	natamycin - HL60	0	1	0.947	---	---	0
501	indoprofen - PC3	-0.577	1	-0.947	---	---	100
502	phthalylsulfathiazole - HL60	0	1	0.947	---	---	0
503	levonorgestrel - HL60	0	1	0.947	---	---	0
504	carbarsone - PC3	-0.574	1	-0.947	---	---	100
505	ginkgolide A - HL60	0	1	0.947	---	---	0
506	levocabastine - HL60	0	1	0.947	---	---	0
507	isradipine - HL60	0	1	0.946	---	---	0
508	fluticasone - HL60	0	1	0.946	---	---	0
509	estriol - HL60	0	1	0.946	---	---	0
510	capsaicin - HL60	0	1	0.946	---	---	0
511	desoxycortone - HL60	0	1	0.946	---	---	0
512	roxarsone - HL60	0	1	0.946	---	---	0
513	colecalciferol - HL60	0	1	0.945	---	---	0
514	luteolin - HL60	0	1	0.945	---	---	0
515	skimmianine - HL60	0	1	0.945	---	---	0
516	8-azaguanine - HL60	0	1	0.945	---	---	0
517	moxonidine - HL60	0	1	0.945	---	---	0
518	nilutamide - PC3	-0.546	1	-0.945	---	---	100
519	fluvastatin - HL60	0	1	0.945	---	---	0
520	lycorine - PC3	-0.546	1	-0.945	---	---	100
521	flunixin - HL60	0	1	0.944	---	---	0
522	novobiocin - ssMCF7	-0.545	1	-0.944	---	---	100
523	benzylpenicillin - HL60	0	1	0.944	---	---	0
524	furazolidone - PC3	-0.541	1	-0.944	---	---	100
525	meclofenoxate - HL60	0	1	0.944	---	---	0
526	felodipine - HL60	0	1	0.944	---	---	0
527	doxazosin - HL60	0	1	0.944	---	---	0
528	epitiostanol - HL60	0	1	0.944	---	---	0
529	pipemidic acid - PC3	-0.536	1	-0.943	---	---	100
530	sitosterol - HL60	0	1	0.943	---	---	0
531	sulconazole - HL60	0	1	0.943	---	---	0
532	dicloxacillin - HL60	0	1	0.943	---	---	0
533	pancuronium bromide - HL60	0	1	0.943	---	---	0
534	pipemidic acid - HL60	0	1	0.943	---	---	0
535	fasudil - PC3	-0.522	1	-0.943	---	---	100
536	rolitetracycline - HL60	0	1	0.943	---	---	0
537	corynanthine - PC3	-0.52	1	-0.942	---	---	100
538	urapidil - HL60	0	1	0.942	---	---	0
539	meropenem - HL60	0	1	0.942	---	---	0
540	chloramphenicol - HL60	0	1	0.942	---	---	0
541	lobeline - HL60	-0.509	1	-0.942	---	---	100
542	kinetin - HL60	0	1	0.942	---	---	0
543	pramocaine - PC3	-0.506	1	-0.942	---	---	100
544	omeprazole - HL60	0	1	0.942	---	---	0
545	memantine - HL60	0	1	0.942	---	---	0
546	hydroxyachillin - PC3	-0.5	1	-0.941	---	---	100
547	proscillaridin - HL60	0	1	0.941	---	---	0
548	oxprenolol - HL60	0	1	0.941	---	---	0
549	(-)-atenolol - HL60	0	1	0.941	---	---	0
550	medrysone - HL60	0	1	0.941	---	---	0
551	ticarcillin - HL60	0	1	0.941	---	---	0
552	clindamycin - HL60	-0.477	1	-0.94	---	---	100
553	tinidazole - HL60	0	1	0.94	---	---	0
554	profenamine - HL60	0	1	0.94	---	---	0
555	torasemide - HL60	0	1	0.94	---	---	0
556	nicotinic acid - HL60	0	1	0.94	---	---	0
557	pyrvinium - HL60	0	1	0.94	---	---	0
558	cefalotin - HL60	0	1	0.94	---	---	0
559	ethotoin - HL60	0	1	0.94	---	---	0
560	carbachol - HL60	0	1	0.939	---	---	0
561	picrotoxinin - HL60	0	1	0.939	---	---	0
562	LY-294002 - SKMEL5	-0.416	1	-0.939	---	---	100
563	bemegride - HL60	0	1	0.939	---	---	0
564	TTNPB - MCF7	-0.414	1	-0.939	---	---	100
565	metoprolol - HL60	0	1	0.939	---	---	0
566	verteporfin - HL60	0	1	0.939	---	---	0
567	napelline - HL60	0	1	0.939	---	---	0
568	ozagrel - HL60	0	1	-0.939	---	---	0
569	adiphenine - HL60	0	1	-0.938	---	---	0
570	estropipate - HL60	0	1	0.938	---	---	0
571	streptozocin - HL60	0	1	-0.938	---	---	0
572	betulin - HL60	0	1	-0.938	---	---	0
573	rimexolone - HL60	0	1	0.938	---	---	0
574	levopropoxyphene - HL60	0	1	-0.938	---	---	0
575	trichlormethiazide - HL60	0	1	0.938	---	---	0
576	canadine - HL60	0	1	-0.938	---	---	0
577	famprofazone - HL60	0	1	0.938	---	---	0
578	alexidine - HL60	0	1	-0.938	---	---	0
579	lorglumide - HL60	0	1	0.938	---	---	0
580	cyclic adenosine monophosphate - HL60	0	1	-0.937	---	---	0
581	succinylsulfathiazole - HL60	0	1	0.937	---	---	0
582	metformin - HL60	0	1	-0.937	---	---	0
583	mevalolactone - HL60	0	1	0.937	---	---	0
584	calcium folinate - HL60	0	1	-0.937	---	---	0
585	nitrendipine - HL60	0	1	0.937	---	---	0
586	propylthiouracil - HL60	0	1	0.937	---	---	0
587	thiamazole - HL60	0	1	-0.937	---	---	0
588	beclometasone - HL60	0	1	0.937	---	---	0
589	penbutolol - HL60	0	1	-0.937	---	---	0
590	hydroxyachillin - HL60	0	1	-0.937	---	---	0
591	protriptyline - HL60	0	1	0.937	---	---	0
592	diphenhydramine - HL60	0	1	-0.936	---	---	0
593	meptazinol - HL60	0	1	0.936	---	---	0
594	alfaxalone - HL60	0	1	0.936	---	---	0
595	proguanil - HL60	0	1	-0.936	---	---	0
596	Prestwick-860 - HL60	0	1	0.936	---	---	0
597	iodixanol - HL60	0	1	-0.936	---	---	0
598	pentamidine - HL60	0	1	0.936	---	---	0
599	vitexin - HL60	0	1	-0.936	---	---	0
600	benzonatate - HL60	0	1	0.936	---	---	0
601	pheneticillin - HL60	0	1	-0.936	---	---	0
602	cinoxacin - HL60	0	1	0.936	---	---	0
603	viomycin - HL60	0	1	-0.936	---	---	0
604	asiaticoside - HL60	0	1	-0.935	---	---	0
605	cetirizine - HL60	0	1	0.935	---	---	0
606	Prestwick-984 - HL60	0	1	-0.935	---	---	0
607	atractyloside - HL60	0	1	-0.935	---	---	0
608	tyloxapol - HL60	0	1	0.935	---	---	0
609	alpha-ergocryptine - HL60	0	1	-0.935	---	---	0
610	flupentixol - HL60	0	1	0.935	---	---	0
611	ganciclovir - HL60	0	1	0.935	---	---	0
612	ramifenazone - HL60	0	1	-0.935	---	---	0
613	solanine - HL60	0	1	0.935	---	---	0
614	primidone - HL60	0	1	-0.934	---	---	0
615	promethazine - HL60	0	1	0.934	---	---	0
616	Prestwick-664 - HL60	0	1	0.934	---	---	0
617	rilmenidine - HL60	0	1	-0.934	---	---	0
618	sulfadimidine - HL60	0	1	0.934	---	---	0
619	cyclopenthiazide - HL60	0	1	-0.934	---	---	0
620	thioguanosine - HL60	0	1	0.934	---	---	0
621	ethaverine - HL60	0	1	0.934	---	---	0
622	boldine - HL60	0	1	-0.934	---	---	0
623	prazosin - HL60	0	1	0.934	---	---	0
624	eticlopride - HL60	0	1	-0.933	---	---	0
625	zalcitabine - HL60	0	1	0.933	---	---	0
626	procarbazine - HL60	0	1	-0.933	---	---	0
627	tolazamide - HL60	0	1	0.933	---	---	0
628	cefmetazole - HL60	0	1	-0.933	---	---	0
629	dequalinium chloride - HL60	0	1	0.933	---	---	0
630	iocetamic acid - HL60	0	1	-0.933	---	---	0
631	ronidazole - HL60	0	1	0.933	---	---	0
632	hexetidine - HL60	0	1	-0.933	---	---	0
633	dexibuprofen - HL60	0	1	-0.933	---	---	0
634	tropicamide - HL60	0	1	0.933	---	---	0
635	proxymetacaine - HL60	0	1	0.932	---	---	0
636	megestrol - HL60	0	1	-0.932	---	---	0
637	sulfamethoxypyridazine - HL60	0	1	0.932	---	---	0
638	benzocaine - HL60	0	1	-0.932	---	---	0
639	etilefrine - HL60	0	1	0.932	---	---	0
640	Prestwick-682 - HL60	0	1	-0.932	---	---	0
641	carbarsone - HL60	0	1	-0.932	---	---	0
642	metyrapone - HL60	0	1	0.932	---	---	0
643	fosfosal - HL60	0	1	0.932	---	---	0
644	tenoxicam - HL60	0	1	-0.932	---	---	0
645	6-azathymine - HL60	0	1	0.931	---	---	0
646	ioversol - HL60	0	1	0.931	---	---	0
647	lansoprazole - HL60	0	1	-0.931	---	---	0
648	flucloxacillin - HL60	0	1	-0.931	---	---	0
649	fluspirilene - HL60	0	1	0.931	---	---	0
650	isoflupredone - HL60	0	1	-0.931	---	---	0
651	reserpine - HL60	0	1	0.931	---	---	0
652	loracarbef - HL60	0	1	-0.931	---	---	0
653	ursodeoxycholic acid - HL60	0	1	0.931	---	---	0
654	dl-alpha tocopherol - HL60	0	1	-0.931	---	---	0
655	meclozine - HL60	0	1	0.93	---	---	0
656	Prestwick-665 - HL60	0	1	0.93	---	---	0
657	altretamine - HL60	0	1	-0.93	---	---	0
658	cycloserine - HL60	0	1	0.93	---	---	0
659	nitrofural - HL60	0	1	-0.93	---	---	0
660	arcaine - HL60	0	1	0.93	---	---	0
661	sulfadimethoxine - HL60	0	1	-0.93	---	---	0
662	chlorogenic acid - HL60	0	1	-0.93	---	---	0
663	remoxipride - HL60	0	1	0.93	---	---	0
664	Chicago Sky Blue 6B - HL60	0	1	-0.93	---	---	0
665	altizide - HL60	0	1	0.93	---	---	0
666	Prestwick-692 - HL60	0	1	-0.929	---	---	0
667	metamizole sodium - HL60	0	1	0.929	---	---	0
668	SR-95639A - HL60	0	1	-0.929	---	---	0
669	scopoletin - HL60	0	1	0.929	---	---	0
670	homatropine - HL60	0	1	-0.929	---	---	0
671	roxithromycin - HL60	0	1	0.929	---	---	0
672	imipramine - HL60	0	1	0.929	---	---	0
673	lithocholic acid - HL60	0	1	-0.929	---	---	0
674	bergenin - HL60	0	1	-0.929	---	---	0
675	ioxaglic acid - HL60	0	1	0.929	---	---	0
676	cloperastine - HL60	0	1	0.928	---	---	0
677	trimipramine - HL60	0	1	-0.928	---	---	0
678	6-benzylaminopurine - HL60	0	1	0.928	---	---	0
679	propidium iodide - HL60	0	1	-0.928	---	---	0
680	carbenoxolone - HL60	0	1	-0.928	---	---	0
681	denatonium benzoate - HL60	0	1	0.928	---	---	0
682	apigenin - HL60	0	1	0.928	---	---	0
683	biperiden - HL60	0	1	-0.928	---	---	0
684	trihexyphenidyl - HL60	0	1	-0.928	---	---	0
685	zomepirac - HL60	0	1	0.928	---	---	0
686	methanthelinium bromide - HL60	0	1	-0.927	---	---	0
687	piperidolate - HL60	0	1	0.927	---	---	0
688	cyclobenzaprine - HL60	0	1	-0.927	---	---	0
689	fludroxycortide - HL60	0	1	0.927	---	---	0
690	azaperone - HL60	0	1	0.927	---	---	0
691	corticosterone - HL60	0	1	-0.927	---	---	0
692	conessine - HL60	0	1	0.927	---	---	0
693	primaquine - HL60	0	1	-0.927	---	---	0
694	acemetacin - HL60	0	1	-0.927	---	---	0
695	esculin - HL60	0	1	0.927	---	---	0
696	harman - HL60	0	1	-0.927	---	---	0
697	pipenzolate bromide - HL60	0	1	0.927	---	---	0
698	colistin - HL60	0	1	-0.926	---	---	0
699	terconazole - HL60	0	1	0.926	---	---	0
700	carisoprodol - HL60	0	1	-0.926	---	---	0
701	pyrazinamide - HL60	0	1	0.926	---	---	0
702	dicoumarol - HL60	0	1	0.926	---	---	0
703	enoxacin - HL60	0	1	-0.926	---	---	0
704	dapsone - HL60	0	1	-0.926	---	---	0
705	hexestrol - HL60	0	1	0.926	---	---	0
706	monensin - HL60	0	1	-0.926	---	---	0
707	norcyclobenzaprine - HL60	0	1	0.926	---	---	0
708	liothyronine - HL60	0	1	0.925	---	---	0
709	sulmazole - HL60	0	1	-0.925	---	---	0
710	etomidate - HL60	0	1	0.925	---	---	0
711	hydroflumethiazide - HL60	0	1	0.925	---	---	0
712	nilutamide - HL60	0	1	-0.925	---	---	0
713	fludrocortisone - HL60	0	1	-0.925	---	---	0
714	meglumine - HL60	0	1	0.925	---	---	0
715	dimethadione - HL60	0	1	0.925	---	---	0
716	sulfabenzamide - HL60	0	1	-0.925	---	---	0
717	2-aminobenzenesulfonamide - HL60	0	1	-0.925	---	---	0
718	digoxigenin - HL60	0	1	0.925	---	---	0
719	(+/-)-catechin - HL60	0	1	-0.924	---	---	0
720	risperidone - HL60	0	1	0.924	---	---	0
721	chrysin - HL60	0	1	0.924	---	---	0
722	nystatin - HL60	0	1	-0.924	---	---	0
723	fluorometholone - HL60	0	1	0.924	---	---	0
724	gelsemine - HL60	0	1	-0.924	---	---	0
725	mebhydrolin - HL60	0	1	-0.924	---	---	0
726	phentolamine - HL60	0	1	0.924	---	---	0
727	guanadrel - HL60	0	1	-0.924	---	---	0
728	promazine - HL60	0	1	0.924	---	---	0
729	salsolidin - HL60	0	1	0.924	---	---	0
730	3-hydroxy-DL-kynurenine - HL60	0	1	-0.923	---	---	0
731	methoxamine - HL60	0	1	0.923	---	---	0
732	merbromin - HL60	0	1	-0.923	---	---	0
733	alsterpaullone - MCF7	0	1	0.923	---	---	0
734	tolmetin - HL60	0	1	-0.923	---	---	0
735	etanidazole - HL60	0	1	0.923	---	---	0
736	laudanosine - HL60	0	1	0.923	---	---	0
737	ondansetron - HL60	0	1	-0.923	---	---	0
738	nadolol - HL60	0	1	-0.923	---	---	0
739	norethisterone - HL60	0	1	0.923	---	---	0
740	adrenosterone - HL60	0	1	0.922	---	---	0
741	cefotiam - HL60	0	1	-0.922	---	---	0
742	podophyllotoxin - HL60	0	1	-0.922	---	---	0
743	fluoxetine - HL60	0	1	-0.922	---	---	0
744	ipratropium bromide - HL60	0	1	0.922	---	---	0
745	nafcillin - HL60	0	1	-0.922	---	---	0
746	isometheptene - HL60	0	1	-0.922	---	---	0
747	bisoprolol - HL60	0	1	0.922	---	---	0
748	cefixime - HL60	0	1	-0.922	---	---	0
749	mefenamic acid - HL60	0	1	-0.921	---	---	0
750	trifluridine - HL60	0	1	0.921	---	---	0
751	benzethonium chloride - HL60	0	1	-0.921	---	---	0
752	latamoxef - HL60	0	1	0.921	---	---	0
753	meclocycline - HL60	0	1	-0.921	---	---	0
754	finasteride - HL60	0	1	-0.921	---	---	0
755	methazolamide - HL60	0	1	0.921	---	---	0
756	theophylline - HL60	0	1	-0.921	---	---	0
757	felbinac - HL60	0	1	-0.92	---	---	0
758	fluorocurarine - HL60	0	1	0.92	---	---	0
759	cefaclor - HL60	0	1	0.92	---	---	0
760	guanabenz - HL60	0	1	-0.92	---	---	0
761	piperine - HL60	0	1	-0.92	---	---	0
762	meprylcaine - HL60	0	1	-0.92	---	---	0
763	dextromethorphan - HL60	0	1	0.92	---	---	0
764	domperidone - HL60	0	1	-0.92	---	---	0
765	eucatropine - HL60	0	1	0.92	---	---	0
766	vigabatrin - HL60	0	1	-0.919	---	---	0
767	guanfacine - HL60	0	1	-0.919	---	---	0
768	tolbutamide - HL60	0	1	0.919	---	---	0
769	sulfametoxydiazine - HL60	0	1	0.919	---	---	0
770	chloropyramine - HL60	0	1	-0.919	---	---	0
771	tacrine - HL60	0	1	0.919	---	---	0
772	bethanechol - HL60	0	1	0.919	---	---	0
773	paromomycin - HL60	0	1	-0.919	---	---	0
774	drofenine - HL60	0	1	0.918	---	---	0
775	lactobionic acid - HL60	0	1	-0.918	---	---	0
776	procainamide - HL60	0	1	-0.918	---	---	0
777	propofol - HL60	0	1	0.918	---	---	0
778	sulfanilamide - HL60	0	1	0.918	---	---	0
779	oxantel - HL60	0	1	0.918	---	---	0
780	saquinavir - HL60	0	1	-0.918	---	---	0
781	telenzepine - HL60	0	1	0.918	---	---	0
782	tiabendazole - HL60	0	1	0.917	---	---	0
783	trapidil - HL60	0	1	-0.917	---	---	0
784	benfotiamine - HL60	0	1	0.917	---	---	0
785	nadide - HL60	0	1	-0.917	---	---	0
786	carbimazole - HL60	0	1	-0.917	---	---	0
787	demeclocycline - HL60	0	1	0.917	---	---	0
788	butamben - HL60	0	1	-0.917	---	---	0
789	metacycline - HL60	0	1	0.917	---	---	0
790	Prestwick-1085 - HL60	0	1	-0.917	---	---	0
791	neostigmine bromide - HL60	0	1	0.917	---	---	0
792	bisacodyl - HL60	0	1	0.917	---	---	0
793	halofantrine - HL60	0	1	-0.917	---	---	0
794	cyanocobalamin - HL60	0	1	0.916	---	---	0
795	DL-PPMP - MCF7	0	1	-0.916	---	---	0
796	bufexamac - HL60	0	1	0.916	---	---	0
797	estrone - HL60	0	1	-0.916	---	---	0
798	clemastine - HL60	0	1	-0.916	---	---	0
799	crotamiton - HL60	0	1	0.915	---	---	0
800	trimethylcolchicinic acid - HL60	0	1	-0.915	---	---	0
801	naftidrofuryl - HL60	0	1	0.915	---	---	0
802	quinpirole - HL60	0	1	-0.915	---	---	0
803	diethylstilbestrol - HL60	0	1	-0.915	---	---	0
804	digoxin - HL60	0	1	0.915	---	---	0
805	Prestwick-674 - HL60	0	1	0.915	---	---	0
806	lumicolchicine - HL60	0	1	-0.915	---	---	0
807	tetryzoline - HL60	0	1	0.915	---	---	0
808	gliquidone - HL60	0	1	-0.914	---	---	0
809	thiostrepton - HL60	0	1	0.914	---	---	0
810	homochlorcyclizine - HL60	0	1	-0.914	---	---	0
811	equilin - HL60	0	1	0.914	---	---	0
812	adipiodone - HL60	0	1	-0.913	---	---	0
813	securinine - HL60	0	1	0.913	---	---	0
814	piromidic acid - HL60	0	1	0.913	---	---	0
815	betahistine - HL60	0	1	0.913	---	---	0
816	mephenytoin - HL60	0	1	-0.913	---	---	0
817	procaine - HL60	0	1	0.913	---	---	0
818	Prestwick-1103 - HL60	0	1	-0.912	---	---	0
819	ribostamycin - HL60	0	1	0.912	---	---	0
820	hecogenin - HL60	0	1	-0.912	---	---	0
821	dinoprost - HL60	0	1	-0.912	---	---	0
822	GW-8510 - MCF7	0	2	0.912	---	---	0
823	pentetic acid - HL60	0	1	-0.912	---	---	0
824	velnacrine - HL60	0	1	0.911	---	---	0
825	abamectin - HL60	0	1	-0.911	---	---	0
826	palmatine - HL60	0	1	0.911	---	---	0
827	seneciphylline - HL60	0	1	-0.911	---	---	0
828	methyldopa - HL60	0	1	0.911	---	---	0
829	pirenperone - HL60	0	1	-0.911	---	---	0
830	dantrolene - HL60	0	1	0.911	---	---	0
831	etiocholanolone - HL60	0	1	-0.911	---	---	0
832	betulinic acid - HL60	0	1	-0.911	---	---	0
833	articaine - HL60	0	1	0.91	---	---	0
834	amphotericin B - HL60	0	1	-0.91	---	---	0
835	citiolone - HL60	0	1	0.91	---	---	0
836	heptaminol - HL60	0	1	-0.91	---	---	0
837	tribenoside - HL60	0	1	-0.91	---	---	0
838	Prestwick-1084 - HL60	0	1	0.909	---	---	0
839	epivincamine - HL60	0	1	0.909	---	---	0
840	phensuximide - HL60	0	1	-0.909	---	---	0
841	androsterone - HL60	0	1	0.908	---	---	0
842	vancomycin - HL60	0	1	-0.908	---	---	0
843	naringenin - HL60	0	1	-0.907	---	---	0
844	Prestwick-864 - HL60	0	1	-0.907	---	---	0
845	Prestwick-972 - HL60	0	1	-0.907	---	---	0
846	tetroquinone - HL60	0	1	-0.907	---	---	0
847	mitoxantrone - MCF7	0	2	0.907	---	---	0
848	levothyroxine sodium - HL60	0	1	-0.907	---	---	0
849	melatonin - HL60	0	1	-0.906	---	---	0
850	ebselen - HL60	0	1	0.906	---	---	0
851	ciprofibrate - HL60	0	1	-0.906	---	---	0
852	labetalol - HL60	0	1	0.906	---	---	0
853	ethoxyquin - HL60	0	1	0.906	---	---	0
854	netilmicin - HL60	0	1	-0.906	---	---	0
855	chenodeoxycholic acid - HL60	0	1	-0.905	---	---	0
856	trioxysalen - HL60	0	1	0.905	---	---	0
857	halcinonide - HL60	0	1	0.905	---	---	0
858	benzamil - HL60	0	1	-0.905	---	---	0
859	buspirone - HL60	0	1	0.905	---	---	0
860	myricetin - HL60	0	1	-0.905	---	---	0
861	paracetamol - HL60	0	1	0.905	---	---	0
862	naftifine - HL60	0	1	0.905	---	---	0
863	nizatidine - HL60	0	1	-0.904	---	---	0
864	amoxicillin - HL60	0	1	0.904	---	---	0
865	fusidic acid - HL60	0	1	-0.904	---	---	0
866	yohimbic acid - MCF7	0	1	-0.904	---	---	0
867	cefalexin - HL60	0	1	0.903	---	---	0
868	procyclidine - HL60	0	1	-0.903	---	---	0
869	furosemide - HL60	0	1	-0.903	---	---	0
870	metrizamide - HL60	0	1	-0.903	---	---	0
871	niclosamide - HL60	0	1	0.902	---	---	0
872	thiamphenicol - HL60	0	1	-0.902	---	---	0
873	pyridoxine - MCF7	0	2	0.902	---	---	0
874	hymecromone - HL60	0	1	-0.902	---	---	0
875	betamethasone - MCF7	0	1	0.902	---	---	0
876	triflusal - HL60	0	1	0.902	---	---	0
877	tetramisole - HL60	0	1	0.902	---	---	0
878	amiodarone - HL60	0	1	0.901	---	---	0
879	amitriptyline - HL60	0	1	-0.901	---	---	0
880	betonicine - HL60	0	1	-0.901	---	---	0
881	triamterene - HL60	0	1	0.901	---	---	0
882	Prestwick-689 - HL60	0	1	0.901	---	---	0
883	cephaeline - HL60	0	1	-0.901	---	---	0
884	ritodrine - HL60	0	1	-0.9	---	---	0
885	tubocurarine chloride - HL60	0	1	0.9	---	---	0
886	xylazine - HL60	0	1	0.9	---	---	0
887	glycocholic acid - HL60	0	1	-0.9	---	---	0
888	bepridil - HL60	0	1	0.899	---	---	0
889	flunisolide - HL60	0	1	0.899	---	---	0
890	sertaconazole - HL60	0	1	-0.899	---	---	0
891	carbamazepine - HL60	0	1	0.899	---	---	0
892	griseofulvin - HL60	0	1	-0.899	---	---	0
893	bromopride - HL60	0	1	0.899	---	---	0
894	etidronic acid - HL60	0	1	-0.898	---	---	0
895	N6-methyladenosine - HL60	0	1	0.898	---	---	0
896	tiletamine - HL60	0	1	-0.898	---	---	0
897	Gly-His-Lys - MCF7	0	1	-0.898	---	---	0
898	pizotifen - HL60	0	1	-0.897	---	---	0
899	diprophylline - HL60	0	1	-0.897	---	---	0
900	fusaric acid - HL60	0	1	0.897	---	---	0
901	aciclovir - HL60	0	1	-0.897	---	---	0
902	mestranol - HL60	0	1	0.897	---	---	0
903	nifurtimox - HL60	0	1	-0.897	---	---	0
904	quercetin - HL60	0	1	-0.897	---	---	0
905	mafenide - HL60	0	1	-0.896	---	---	0
906	gliclazide - HL60	0	1	0.896	---	---	0
907	methoxamine - MCF7	0	2	-0.896	---	---	0
908	octopamine - HL60	0	1	-0.896	---	---	0
909	leflunomide - HL60	0	1	-0.896	---	---	0
910	furazolidone - HL60	0	1	-0.895	---	---	0
911	acetazolamide - HL60	0	1	0.895	---	---	0
912	cinchonine - PC3	0	1	-0.895	---	---	0
913	cefadroxil - HL60	0	1	-0.895	---	---	0
914	isoxicam - HL60	0	1	-0.894	---	---	0
915	benfluorex - HL60	0	1	0.894	---	---	0
916	theobromine - HL60	0	1	-0.894	---	---	0
917	hydrocotarnine - HL60	0	1	0.893	---	---	0
918	nicardipine - HL60	0	1	-0.893	---	---	0
919	tyrphostin AG-1478 - MCF7	0	1	-0.893	---	---	0
920	diethylcarbamazine - HL60	0	1	0.893	---	---	0
921	bacitracin - HL60	0	1	-0.892	---	---	0
922	clioquinol - HL60	0	1	-0.892	---	---	0
923	epirizole - HL60	0	1	0.892	---	---	0
924	cyclopentolate - HL60	0	1	0.892	---	---	0
925	demecarium bromide - HL60	0	1	-0.892	---	---	0
926	R-atenolol - HL60	0	1	0.891	---	---	0
927	hexylcaine - HL60	0	1	-0.891	---	---	0
928	naringenin - MCF7	0	2	-0.891	---	---	0
929	tocainide - HL60	0	1	0.891	---	---	0
930	nabumetone - HL60	0	1	0.891	---	---	0
931	phenacetin - HL60	0	1	0.891	---	---	0
932	glycopyrronium bromide - HL60	0	1	-0.89	---	---	0
933	nifedipine - HL60	0	1	0.89	---	---	0
934	fenoprofen - HL60	0	1	0.889	---	---	0
935	propantheline bromide - HL60	0	1	0.889	---	---	0
936	nimodipine - HL60	0	1	0.889	---	---	0
937	flunarizine - HL60	0	1	0.888	---	---	0
938	caffeic acid - MCF7	0	1	0.888	---	---	0
939	Prestwick-857 - HL60	0	1	-0.888	---	---	0
940	Prestwick-675 - HL60	0	1	0.888	---	---	0
941	corbadrine - HL60	0	1	-0.888	---	---	0
942	pramocaine - HL60	0	1	-0.888	---	---	0
943	butirosin - HL60	0	1	0.888	---	---	0
944	Prestwick-642 - HL60	0	1	-0.887	---	---	0
945	camptothecin - MCF7	0	2	0.887	---	---	0
946	cefaclor - MCF7	0	2	-0.887	---	---	0
947	butacaine - HL60	0	1	-0.887	---	---	0
948	seneciphylline - MCF7	0	2	0.887	---	---	0
949	BW-B70C - MCF7	0	1	-0.887	---	---	0
950	ketotifen - MCF7	0	2	-0.886	---	---	0
951	tolazamide - MCF7	0	1	-0.886	---	---	0
952	karakoline - HL60	0	1	-0.886	---	---	0
953	ouabain - HL60	0	1	0.885	---	---	0
954	ellipticine - MCF7	0	2	0.885	---	---	0
955	N-acetyl-L-aspartic acid - HL60	0	1	-0.885	---	---	0
956	clorgiline - HL60	0	1	-0.885	---	---	0
957	hydralazine - HL60	0	1	-0.885	---	---	0
958	tremorine - HL60	0	1	0.884	---	---	0
959	epiandrosterone - HL60	0	1	0.884	---	---	0
960	anabasine - HL60	0	1	0.884	---	---	0
961	neomycin - HL60	0	1	-0.884	---	---	0
962	pimethixene - HL60	0	1	0.884	---	---	0
963	sparteine - HL60	0	1	-0.884	---	---	0
964	zaprinast - HL60	0	1	-0.884	---	---	0
965	bephenium hydroxynaphthoate - HL60	0	1	0.883	---	---	0
966	rifampicin - HL60	0	1	-0.883	---	---	0
967	aminophylline - HL60	0	1	0.883	---	---	0
968	lasalocid - HL60	0	1	-0.883	---	---	0
969	mephentermine - HL60	0	1	0.883	---	---	0
970	indometacin - HL60	0	1	0.882	---	---	0
971	menadione - PC3	0	1	0.882	---	---	0
972	mepyramine - HL60	0	1	-0.882	---	---	0
973	alfuzosin - HL60	0	1	-0.882	---	---	0
974	viomycin - PC3	0	1	-0.882	---	---	0
975	trazodone - HL60	0	1	0.882	---	---	0
976	benzthiazide - HL60	0	1	-0.881	---	---	0
977	5186223 - MCF7	0	1	-0.881	---	---	0
978	heliotrine - HL60	0	1	0.881	---	---	0
979	atovaquone - HL60	0	1	0.881	---	---	0
980	ricinine - HL60	0	1	0.88	---	---	0
981	nipecotic acid - HL60	0	1	0.88	---	---	0
982	pregnenolone - HL60	0	1	-0.88	---	---	0
983	atropine methonitrate - HL60	0	1	-0.879	---	---	0
984	digitoxigenin - HL60	0	1	0.879	---	---	0
985	chlorphenamine - HL60	0	1	-0.879	---	---	0
986	triprolidine - HL60	0	1	0.879	---	---	0
987	deptropine - HL60	0	1	0.879	---	---	0
988	S-propranolol - HL60	0	1	0.879	---	---	0
989	yohimbic acid - HL60	0	1	-0.878	---	---	0
990	spaglumic acid - HL60	0	1	0.878	---	---	0
991	carteolol - HL60	0	1	-0.878	---	---	0
992	methylbenzethonium chloride - HL60	0	1	-0.878	---	---	0
993	oxyphenbutazone - HL60	0	1	0.878	---	---	0
994	vidarabine - HL60	0	1	-0.877	---	---	0
995	desipramine - HL60	0	1	-0.877	---	---	0
996	isoflupredone - MCF7	0	1	-0.876	---	---	0
997	flecainide - HL60	0	1	-0.876	---	---	0
998	SR-95531 - HL60	0	1	-0.876	---	---	0
999	metoclopramide - HL60	0	1	0.876	---	---	0
1000	chrysin - MCF7	0	2	0.876	---	---	0
1001	sulfaguanidine - HL60	0	1	-0.876	---	---	0
1002	alexidine - MCF7	0	1	0.875	---	---	0
1003	methyldopate - MCF7	0	2	-0.875	---	---	0
1004	tomatidine - MCF7	0	2	0.875	---	---	0
1005	prednisone - HL60	0	1	-0.874	---	---	0
1006	menadione - HL60	0	1	0.874	---	---	0
1007	bezafibrate - HL60	0	1	0.874	---	---	0
1008	hycanthone - HL60	0	1	-0.873	---	---	0
1009	hesperidin - HL60	0	1	-0.873	---	---	0
1010	protoveratrine A - MCF7	0	2	0.873	---	---	0
1011	pralidoxime - HL60	0	1	-0.872	---	---	0
1012	alprostadil - HL60	0	1	0.872	---	---	0
1013	azapropazone - PC3	0	1	-0.872	---	---	0
1014	dicloxacillin - MCF7	0	2	-0.872	---	---	0
1015	clofazimine - HL60	0	1	0.872	---	---	0
1016	moxisylyte - HL60	0	1	-0.871	---	---	0
1017	cefazolin - HL60	0	1	-0.871	---	---	0
1018	lisinopril - HL60	0	1	0.871	---	---	0
1019	nitrofurantoin - HL60	0	1	0.871	---	---	0
1020	acetohexamide - HL60	0	1	-0.871	---	---	0
1021	piperlongumine - MCF7	0	1	0.87	---	---	0
1022	disopyramide - HL60	0	1	-0.87	---	---	0
1023	blebbistatin - MCF7	0	2	0.87	---	---	0
1024	butyl hydroxybenzoate - HL60	0	1	-0.869	---	---	0
1025	acetylsalicylsalicylic acid - HL60	0	1	-0.868	---	---	0
1026	pancuronium bromide - MCF7	0	2	0.868	---	---	0
1027	N-acetylmuramic acid - HL60	0	1	-0.868	---	---	0
1028	ergocalciferol - HL60	0	1	-0.868	---	---	0
1029	iopamidol - MCF7	0	2	-0.867	---	---	0
1030	pentetrazol - HL60	0	1	0.867	---	---	0
1031	droperidol - HL60	0	1	-0.867	---	---	0
1032	melatonin - MCF7	0	2	-0.867	---	---	0
1033	alfadolone - HL60	0	1	-0.867	---	---	0
1034	glafenine - HL60	0	1	0.867	---	---	0
1035	puromycin - HL60	0	1	-0.866	---	---	0
1036	topiramate - MCF7	0	1	-0.866	---	---	0
1037	ipratropium bromide - MCF7	0	1	0.866	---	---	0
1038	sanguinarine - MCF7	0	1	0.866	---	---	0
1039	canadine - MCF7	0	2	-0.866	---	---	0
1040	chlorprothixene - PC3	0	1	0.865	---	---	0
1041	sulfacetamide - HL60	0	1	0.865	---	---	0
1042	vinburnine - PC3	0	1	-0.865	---	---	0
1043	oxolamine - HL60	0	1	-0.865	---	---	0
1044	nalidixic acid - HL60	0	1	-0.864	---	---	0
1045	riboflavin - HL60	0	1	0.864	---	---	0
1046	probenecid - HL60	0	1	0.864	---	---	0
1047	tetrandrine - HL60	0	1	-0.864	---	---	0
1048	tropine - HL60	0	1	-0.864	---	---	0
1049	Prestwick-685 - HL60	0	1	-0.864	---	---	0
1050	carbarsone - MCF7	0	2	0.863	---	---	0
1051	chlorprothixene - HL60	0	1	0.862	---	---	0
1052	pempidine - HL60	0	1	0.862	---	---	0
1053	diperodon - HL60	0	1	-0.861	---	---	0
1054	5149715 - MCF7	0	1	-0.861	---	---	0
1055	propranolol - HL60	0	1	-0.861	---	---	0
1056	atropine oxide - HL60	0	1	-0.861	---	---	0
1057	5186324 - MCF7	0	1	-0.86	---	---	0
1058	diloxanide - HL60	0	1	-0.86	---	---	0
1059	pinacidil - HL60	0	1	0.86	---	---	0
1060	dropropizine - HL60	0	1	0.859	---	---	0
1061	nortriptyline - HL60	0	1	-0.859	---	---	0
1062	isopropamide iodide - HL60	0	1	0.859	---	---	0
1063	ribavirin - HL60	0	1	-0.859	---	---	0
1064	benzocaine - MCF7	0	2	-0.859	---	---	0
1065	1,4-chrysenequinone - HL60	0	1	0.859	---	---	0
1066	gossypol - HL60	0	1	0.859	---	---	0
1067	arecoline - HL60	0	1	0.858	---	---	0
1068	clebopride - HL60	0	1	0.858	---	---	0
1069	heptaminol - MCF7	0	2	-0.858	---	---	0
1070	PNU-0293363 - MCF7	0	1	-0.858	---	---	0
1071	terbutaline - HL60	0	1	0.858	---	---	0
1072	aminocaproic acid - HL60	0	1	-0.857	---	---	0
1073	mifepristone - HL60	0	1	-0.857	---	---	0
1074	sulmazole - MCF7	0	1	-0.857	---	---	0
1075	atovaquone - MCF7	0	1	0.857	---	---	0
1076	selegiline - HL60	0	1	0.856	---	---	0
1077	pindolol - HL60	0	1	-0.856	---	---	0
1078	pentoxyverine - HL60	0	1	0.855	---	---	0
1079	suloctidil - HL60	0	1	0.855	---	---	0
1080	amantadine - HL60	0	1	-0.855	---	---	0
1081	tetracaine - HL60	0	1	-0.855	---	---	0
1082	harpagoside - HL60	0	1	0.854	---	---	0
1083	dehydrocholic acid - HL60	0	1	-0.854	---	---	0
1084	coralyne - HL60	0	1	0.854	---	---	0
1085	etofylline - HL60	0	1	0.853	---	---	0
1086	tolnaftate - HL60	0	1	-0.853	---	---	0
1087	khellin - MCF7	0	2	-0.853	---	---	0
1088	ofloxacin - HL60	0	1	-0.853	---	---	0
1089	L-methionine sulfoximine - HL60	0	1	0.852	---	---	0
1090	flumetasone - HL60	0	1	0.852	---	---	0
1091	trimethylcolchicinic acid - MCF7	0	2	0.852	---	---	0
1092	trimethobenzamide - HL60	0	1	-0.852	---	---	0
1093	gabexate - HL60	0	1	-0.852	---	---	0
1094	buflomedil - HL60	0	1	-0.851	---	---	0
1095	ceforanide - HL60	0	1	-0.851	---	---	0
1096	doxycycline - HL60	0	1	0.851	---	---	0
1097	protoveratrine A - HL60	0	1	-0.851	---	---	0
1098	berberine - HL60	0	1	0.85	---	---	0
1099	lumicolchicine - MCF7	0	1	0.85	---	---	0
1100	thapsigargin - MCF7	0	2	-0.85	---	---	0
1101	iohexol - HL60	0	1	0.85	---	---	0
1102	3-acetylcoumarin - HL60	0	1	0.85	---	---	0
1103	prilocaine - HL60	0	1	-0.85	---	---	0
1104	suprofen - HL60	0	1	-0.85	---	---	0
1105	monobenzone - HL60	0	1	0.849	---	---	0
1106	solasodine - HL60	0	1	-0.849	---	---	0
1107	calcium pantothenate - HL60	0	1	0.849	---	---	0
1108	tobramycin - HL60	0	1	0.849	---	---	0
1109	esculetin - HL60	0	1	-0.849	---	---	0
1110	helveticoside - HL60	0	1	0.849	---	---	0
1111	nomegestrol - PC3	0	1	-0.849	---	---	0
1112	3-acetamidocoumarin - HL60	0	1	-0.848	---	---	0
1113	isosorbide - HL60	0	1	-0.848	---	---	0
1114	biotin - HL60	0	1	0.848	---	---	0
1115	clemizole - HL60	0	1	-0.848	---	---	0
1116	ketoconazole - HL60	0	1	-0.847	---	---	0
1117	florfenicol - HL60	0	1	-0.847	---	---	0
1118	oxolinic acid - HL60	0	1	0.847	---	---	0
1119	brompheniramine - HL60	0	1	0.847	---	---	0
1120	rimexolone - PC3	0	1	0.847	---	---	0
1121	hydrocotarnine - MCF7	0	2	0.846	---	---	0
1122	ebselen - MCF7	0	1	0.846	---	---	0
1123	sulfadimethoxine - MCF7	0	2	-0.846	---	---	0
1124	sulfadiazine - HL60	0	1	0.846	---	---	0
1125	benzathine benzylpenicillin - HL60	0	1	0.845	---	---	0
1126	enalapril - HL60	0	1	0.845	---	---	0
1127	rescinnamine - HL60	0	1	-0.845	---	---	0
1128	dacarbazine - MCF7	0	2	0.845	---	---	0
1129	nadolol - MCF7	0	2	-0.845	---	---	0
1130	flucytosine - HL60	0	1	-0.844	---	---	0
1131	vanoxerine - HL60	0	1	0.844	---	---	0
1132	Prestwick-983 - HL60	0	1	-0.844	---	---	0
1133	sisomicin - HL60	0	1	0.844	---	---	0
1134	gabapentin - HL60	0	1	-0.843	---	---	0
1135	maprotiline - HL60	0	1	-0.843	---	---	0
1136	clenbuterol - HL60	0	1	0.843	---	---	0
1137	orciprenaline - HL60	0	1	0.842	---	---	0
1138	dobutamine - PC3	0	1	0.842	---	---	0
1139	molsidomine - HL60	0	1	-0.842	---	---	0
1140	harmine - MCF7	0	2	0.842	---	---	0
1141	methapyrilene - HL60	0	1	-0.842	---	---	0
1142	adipiodone - MCF7	0	2	0.841	---	---	0
1143	miconazole - HL60	0	1	-0.841	---	---	0
1144	galantamine - MCF7	0	2	0.841	---	---	0
1145	levopropoxyphene - MCF7	0	2	-0.84	---	---	0
1146	hexestrol - MCF7	0	2	0.84	---	---	0
1147	benzbromarone - MCF7	0	1	-0.84	---	---	0
1148	clidinium bromide - HL60	0	1	0.84	---	---	0
1149	piperlongumine - HL60	0	1	0.84	---	---	0
1150	phenelzine - HL60	0	1	0.839	---	---	0
1151	cefotetan - HL60	0	1	0.839	---	---	0
1152	sulfamonomethoxine - MCF7	0	2	-0.839	---	---	0
1153	arecoline - PC3	0	1	-0.838	---	---	0
1154	dacarbazine - HL60	0	1	0.838	---	---	0
1155	decitabine - MCF7	0	1	-0.838	---	---	0
1156	oxybenzone - HL60	0	1	-0.838	---	---	0
1157	propoxycaine - HL60	0	1	-0.838	---	---	0
1158	dilazep - HL60	0	1	-0.837	---	---	0
1159	tyrphostin AG-825 - MCF7	0	1	0.837	---	---	0
1160	vigabatrin - MCF7	0	1	-0.837	---	---	0
1161	isoxsuprine - HL60	0	1	0.837	---	---	0
1162	gramine - HL60	0	1	-0.837	---	---	0
1163	azlocillin - HL60	0	1	0.836	---	---	0
1164	phenylpropanolamine - MCF7	0	2	0.836	---	---	0
1165	metrifonate - HL60	0	1	0.835	---	---	0
1166	5151277 - MCF7	0	1	-0.835	---	---	0
1167	ifenprodil - PC3	0	1	0.835	---	---	0
1168	triflupromazine - HL60	0	1	-0.834	---	---	0
1169	lovastatin - HL60	0	1	-0.834	---	---	0
1170	pentolonium - HL60	0	1	-0.833	---	---	0
1171	cytisine - HL60	0	1	-0.833	---	---	0
1172	co-dergocrine mesilate - PC3	0	1	-0.833	---	---	0
1173	metanephrine - HL60	0	1	-0.833	---	---	0
1174	troleandomycin - MCF7	0	1	0.833	---	---	0
1175	betazole - HL60	0	1	0.832	---	---	0
1176	corbadrine - MCF7	0	2	0.832	---	---	0
1177	alclometasone - HL60	0	1	-0.832	---	---	0
1178	5248896 - MCF7	0	2	0.832	---	---	0
1179	ajmaline - MCF7	0	2	-0.831	---	---	0
1180	dihydroergocristine - MCF7	0	2	-0.831	---	---	0
1181	dyclonine - HL60	0	1	0.831	---	---	0
1182	nocodazole - HL60	0	1	-0.831	---	---	0
1183	indoprofen - MCF7	0	2	-0.83	---	---	0
1184	enilconazole - HL60	0	1	-0.83	---	---	0
1185	12,13-EODE - MCF7	0	1	-0.83	---	---	0
1186	idoxuridine - HL60	0	1	0.83	---	---	0
1187	benzathine benzylpenicillin - MCF7	0	2	-0.83	---	---	0
1188	benzbromarone - HL60	0	1	-0.829	---	---	0
1189	chlortalidone - HL60	0	1	0.829	---	---	0
1190	lansoprazole - MCF7	0	2	-0.829	---	---	0
1191	7-aminocephalosporanic acid - HL60	0	1	0.828	---	---	0
1192	bendroflumethiazide - HL60	0	1	0.828	---	---	0
1193	bacampicillin - HL60	0	1	-0.828	---	---	0
1194	foliosidine - HL60	0	1	-0.827	---	---	0
1195	tonzonium bromide - PC3	0	1	0.827	---	---	0
1196	mephenesin - HL60	0	1	0.827	---	---	0
1197	tranexamic acid - HL60	0	1	-0.827	---	---	0
1198	raloxifene - ssMCF7	0	1	-0.827	---	---	0
1199	pivmecillinam - HL60	0	1	-0.827	---	---	0
1200	Prestwick-1085 - MCF7	0	2	0.827	---	---	0
1201	idazoxan - HL60	0	1	-0.827	---	---	0
1202	sulfafurazole - HL60	0	1	0.827	---	---	0
1203	pentoxifylline - MCF7	0	2	-0.826	---	---	0
1204	mepenzolate bromide - HL60	0	1	-0.826	---	---	0
1205	cefapirin - HL60	0	1	0.825	---	---	0
1206	PHA-00846566E - MCF7	0	1	0.825	---	---	0
1207	lincomycin - HL60	0	1	-0.825	---	---	0
1208	glimepiride - HL60	0	1	-0.825	---	---	0
1209	chlorpropamide - HL60	0	1	-0.824	---	---	0
1210	STOCK1N-35215 - MCF7	0	1	0.824	---	---	0
1211	riluzole - HL60	0	1	0.824	---	---	0
1212	fluticasone - MCF7	0	2	-0.824	---	---	0
1213	nalbuphine - HL60	0	1	0.823	---	---	0
1214	zidovudine - HL60	0	1	-0.823	---	---	0
1215	anisomycin - HL60	0	1	-0.823	---	---	0
1216	CP-319743 - MCF7	0	2	0.823	---	---	0
1217	naproxen - HL60	0	2	-0.823	---	---	0
1218	lomefloxacin - HL60	0	1	-0.822	---	---	0
1219	cinchonidine - HL60	0	1	0.822	---	---	0
1220	isoniazid - HL60	0	1	-0.822	---	---	0
1221	SB-203580 - MCF7	0	3	-0.822	---	---	0
1222	delsoline - MCF7	0	2	0.822	---	---	0
1223	hexestrol - PC3	0	1	0.821	---	---	0
1224	ethionamide - HL60	0	1	0.821	---	---	0
1225	fenoterol - MCF7	0	1	0.821	---	---	0
1226	hydrastinine - HL60	0	1	-0.821	---	---	0
1227	thioperamide - HL60	0	1	-0.82	---	---	0
1228	monocrotaline - HL60	0	1	-0.82	---	---	0
1229	disulfiram - HL60	0	1	-0.82	---	---	0
1230	perphenazine - HL60	0	1	-0.819	---	---	0
1231	alprostadil - MCF7	0	3	-0.819	---	---	0
1232	phenazone - MCF7	0	1	-0.819	---	---	0
1233	nicardipine - PC3	0	1	0.819	---	---	0
1234	adiphenine - MCF7	0	2	-0.819	---	---	0
1235	xamoterol - MCF7	0	2	-0.818	---	---	0
1236	fendiline - HL60	0	1	0.818	---	---	0
1237	nifuroxazide - HL60	0	1	0.818	---	---	0
1238	zuclopenthixol - MCF7	0	2	-0.817	---	---	0
1239	fenbufen - HL60	0	1	-0.817	---	---	0
1240	diphemanil metilsulfate - HL60	0	1	-0.817	---	---	0
1241	dimenhydrinate - HL60	0	1	0.816	---	---	0
1242	memantine - PC3	0	1	-0.816	---	---	0
1243	Prestwick-981 - HL60	0	1	-0.816	---	---	0
1244	methotrexate - HL60	0	2	-0.816	---	---	0
1245	dexpanthenol - HL60	0	1	0.816	---	---	0
1246	ethisterone - HL60	0	1	-0.816	---	---	0
1247	lobelanidine - HL60	0	1	-0.816	---	---	0
1248	tetracycline - MCF7	0	2	-0.816	---	---	0
1249	gentamicin - MCF7	0	2	-0.815	---	---	0
1250	biperiden - MCF7	0	3	-0.815	---	---	0
1251	isocorydine - HL60	0	1	-0.815	---	---	0
1252	ceforanide - MCF7	0	2	-0.815	---	---	0
1253	trimetazidine - MCF7	0	2	0.815	---	---	0
1254	eldeline - HL60	0	1	0.814	---	---	0
1255	H-7 - MCF7	0	2	0.814	---	---	0
1256	chloropyrazine - HL60	0	1	-0.814	---	---	0
1257	tiaprofenic acid - PC3	0	1	0.814	---	---	0
1258	ifenprodil - HL60	0	1	0.814	---	---	0
1259	xamoterol - HL60	0	1	0.814	---	---	0
1260	mebendazole - HL60	0	1	0.813	---	---	0
1261	phenformin - HL60	0	1	-0.813	---	---	0
1262	neostigmine bromide - MCF7	0	2	-0.813	---	---	0
1263	amantadine - MCF7	0	2	-0.812	---	---	0
1264	metitepine - HL60	0	1	0.812	---	---	0
1265	5114445 - MCF7	0	1	0.811	---	---	0
1266	sulindac - HL60	0	1	0.811	---	---	0
1267	betulinic acid - MCF7	0	2	-0.811	---	---	0
1268	propylthiouracil - MCF7	0	2	0.811	---	---	0
1269	indoprofen - HL60	0	1	-0.811	---	---	0
1270	apigenin - MCF7	0	2	0.811	---	---	0
1271	vinpocetine - HL60	0	1	-0.81	---	---	0
1272	ciclosporin - PC3	0	1	-0.81	---	---	0
1273	diazoxide - MCF7	0	2	-0.81	---	---	0
1274	difenidol - HL60	0	1	0.81	---	---	0
1275	chlorcyclizine - HL60	0	1	-0.809	---	---	0
1276	ethionamide - MCF7	0	1	-0.809	---	---	0
1277	clorgiline - MCF7	0	2	0.808	---	---	0
1278	hydrochlorothiazide - HL60	0	1	-0.808	---	---	0
1279	piretanide - PC3	0	1	-0.808	---	---	0
1280	pargyline - HL60	0	1	0.808	---	---	0
1281	demecarium bromide - MCF7	0	2	-0.807	---	---	0
1282	3-acetamidocoumarin - MCF7	0	2	-0.807	---	---	0
1283	CAY-10397 - MCF7	0	1	0.807	---	---	0
1284	acemetacin - PC3	0	1	-0.807	---	---	0
1285	ketorolac - HL60	0	1	0.807	---	---	0
1286	estriol - MCF7	0	2	0.806	---	---	0
1287	pipemidic acid - MCF7	0	1	-0.806	---	---	0
1288	clomifene - HL60	0	1	0.806	---	---	0
1289	myricetin - MCF7	0	2	-0.806	---	---	0
1290	minocycline - HL60	0	1	0.806	---	---	0
1291	mebendazole - MCF7	0	2	0.806	---	---	0
1292	luteolin - MCF7	0	2	0.806	---	---	0
1293	lidocaine - MCF7	0	2	-0.805	---	---	0
1294	doxorubicin - PC3	0	1	0.805	---	---	0
1295	cloxacillin - MCF7	0	2	-0.804	---	---	0
1296	debrisoquine - HL60	0	1	0.803	---	---	0
1297	Prestwick-983 - MCF7	0	2	-0.803	---	---	0
1298	streptomycin - HL60	0	1	0.803	---	---	0
1299	clemizole - MCF7	0	2	0.803	---	---	0
1300	bumetanide - HL60	0	1	-0.803	---	---	0
1301	levomepromazine - MCF7	0	2	-0.803	---	---	0
1302	papaverine - HL60	0	1	0.802	---	---	0
1303	guaifenesin - HL60	0	1	0.802	---	---	0
1304	tolazamide - PC3	0	1	-0.802	---	---	0
1305	cyproterone - MCF7	0	2	0.802	---	---	0
1306	vidarabine - MCF7	0	2	0.801	---	---	0
1307	sulfasalazine - HL60	0	1	-0.801	---	---	0
1308	gramine - PC3	0	1	-0.801	---	---	0
1309	midodrine - HL60	0	1	-0.801	---	---	0
1310	lidocaine - HL60	0	1	0.8	---	---	0
1311	noscapine - HL60	0	1	-0.8	---	---	0
1312	moxisylyte - MCF7	0	2	0.8	---	---	0
1313	sulfapyridine - HL60	0	1	0.8	---	---	0
1314	noretynodrel - HL60	0	1	0.8	---	---	0
1315	phenanthridinone - MCF7	0	1	-0.8	---	---	0
1316	Prestwick-692 - PC3	0	1	-0.799	---	---	0
1317	milrinone - MCF7	0	2	0.799	---	---	0
1318	diloxanide - MCF7	0	2	-0.799	---	---	0
1319	minoxidil - HL60	0	1	-0.799	---	---	0
1320	biperiden - PC3	0	1	-0.799	---	---	0
1321	etoposide - HL60	0	1	0.799	---	---	0
1322	tomatidine - HL60	0	1	-0.798	---	---	0
1323	azapropazone - HL60	0	1	-0.798	---	---	0
1324	reserpine - MCF7	0	1	0.797	---	---	0
1325	dapsone - MCF7	0	2	-0.797	---	---	0
1326	atropine methonitrate - MCF7	0	1	0.797	---	---	0
1327	laudanosine - PC3	0	1	-0.797	---	---	0
1328	thiethylperazine - HL60	0	1	-0.797	---	---	0
1329	acepromazine - MCF7	0	2	0.796	---	---	0
1330	2-aminobenzenesulfonamide - PC3	0	1	-0.796	---	---	0
1331	pirlindole - HL60	0	1	0.796	---	---	0
1332	terconazole - PC3	0	1	-0.796	---	---	0
1333	DL-thiorphan - MCF7	0	2	0.796	---	---	0
1334	flavoxate - HL60	0	1	0.796	---	---	0
1335	trimethobenzamide - MCF7	0	2	-0.796	---	---	0
1336	metixene - HL60	0	1	0.795	---	---	0
1337	diperodon - MCF7	0	1	0.795	---	---	0
1338	estropipate - PC3	0	1	-0.795	---	---	0
1339	adenosine phosphate - PC3	0	1	-0.795	---	---	0
1340	zardaverine - MCF7	0	2	-0.795	---	---	0
1341	bemegride - MCF7	0	2	-0.794	---	---	0
1342	hexamethonium bromide - HL60	0	1	0.794	---	---	0
1343	5109870 - MCF7	0	1	0.794	---	---	0
1344	tolnaftate - MCF7	0	2	-0.794	---	---	0
1345	lisuride - HL60	0	1	-0.793	---	---	0
1346	clonidine - HL60	0	1	0.793	---	---	0
1347	dosulepin - HL60	0	1	-0.793	---	---	0
1348	sulfachlorpyridazine - HL60	0	1	0.793	---	---	0
1349	mexiletine - HL60	0	1	0.793	---	---	0
1350	alprenolol - PC3	0	1	-0.792	---	---	0
1351	galantamine - HL60	0	1	0.792	---	---	0
1352	iopamidol - HL60	0	1	0.792	---	---	0
1353	propoxycaine - PC3	0	1	-0.792	---	---	0
1354	chlorogenic acid - PC3	0	1	-0.792	---	---	0
1355	ciclosporin - HL60	0	1	0.791	---	---	0
1356	vincamine - HL60	0	1	-0.791	---	---	0
1357	wortmannin - SKMEL5	0	1	0.791	---	---	0
1358	cefoperazone - HL60	0	1	0.79	---	---	0
1359	3-acetamidocoumarin - PC3	0	1	-0.79	---	---	0
1360	4,5-dianilinophthalimide - MCF7	0	1	0.79	---	---	0
1361	iocetamic acid - PC3	0	1	-0.79	---	---	0
1362	amrinone - HL60	0	1	0.79	---	---	0
1363	alpha-estradiol - HL60	0	3	0.789	---	---	0
1364	cotinine - HL60	0	1	-0.789	---	---	0
1365	syrosingopine - HL60	0	1	0.788	---	---	0
1366	emetine - HL60	0	1	-0.788	---	---	0
1367	dobutamine - HL60	0	1	-0.788	---	---	0
1368	progesterone - HL60	0	1	0.788	---	---	0
1369	ambroxol - MCF7	0	2	-0.788	---	---	0
1370	aminoglutethimide - HL60	0	1	0.788	---	---	0
1371	glibenclamide - MCF7	0	2	0.788	---	---	0
1372	norcyclobenzaprine - MCF7	0	2	0.787	---	---	0
1373	bicuculline - MCF7	0	2	0.787	---	---	0
1374	clorsulon - MCF7	0	2	-0.787	---	---	0
1375	meclozine - PC3	0	1	0.786	---	---	0
1376	racecadotril - MCF7	0	2	-0.786	---	---	0
1377	piperacetazine - HL60	0	1	-0.786	---	---	0
1378	ambroxol - HL60	0	1	-0.786	---	---	0
1379	oxybuprocaine - PC3	0	1	0.785	---	---	0
1380	procaine - MCF7	0	2	0.785	---	---	0
1381	iohexol - MCF7	0	2	-0.784	---	---	0
1382	oxetacaine - MCF7	0	2	0.784	---	---	0
1383	irinotecan - MCF7	0	2	0.784	---	---	0
1384	ampicillin - HL60	0	1	-0.784	---	---	0
1385	colchicine - SKMEL5	0	1	0.784	---	---	0
1386	Prestwick-691 - MCF7	0	2	-0.784	---	---	0
1387	piracetam - HL60	0	1	-0.783	---	---	0
1388	prasterone - HL60	0	1	0.783	---	---	0
1389	STOCK1N-35696 - PC3	0	1	-0.783	---	---	0
1390	tiapride - HL60	0	1	-0.782	---	---	0
1391	moroxydine - MCF7	0	2	-0.782	---	---	0
1392	Prestwick-920 - HL60	0	1	0.782	---	---	0
1393	sulpiride - HL60	0	1	-0.782	---	---	0
1394	colforsin - HL60	0	1	0.781	---	---	0
1395	norethisterone - PC3	0	1	0.781	---	---	0
1396	zalcitabine - MCF7	0	2	-0.781	---	---	0
1397	diltiazem - HL60	0	1	0.781	---	---	0
1398	BCB000039 - MCF7	0	1	0.781	---	---	0
1399	dicycloverine - HL60	0	1	-0.781	---	---	0
1400	niflumic acid - HL60	0	1	0.781	---	---	0
1401	calcium folinate - MCF7	0	2	-0.781	---	---	0
1402	imipenem - HL60	0	1	0.78	---	---	0
1403	edrophonium chloride - HL60	0	1	0.78	---	---	0
1404	suxibuzone - HL60	0	1	-0.78	---	---	0
1405	minaprine - HL60	0	1	-0.78	---	---	0
1406	betamethasone - HL60	0	1	-0.78	---	---	0
1407	apigenin - PC3	0	1	0.779	---	---	0
1408	diflunisal - HL60	0	1	-0.779	---	---	0
1409	mepacrine - HL60	0	1	-0.778	---	---	0
1410	nifenazone - HL60	0	1	-0.778	---	---	0
1411	ketoprofen - HL60	0	1	0.778	---	---	0
1412	benzethonium chloride - MCF7	0	2	0.777	---	---	0
1413	Prestwick-1083 - PC3	0	1	-0.777	---	---	0
1414	finasteride - MCF7	0	3	-0.776	---	---	0
1415	5252917 - MCF7	0	2	0.776	---	---	0
1416	Prestwick-967 - MCF7	0	2	-0.776	---	---	0
1417	Prestwick-692 - MCF7	0	2	-0.776	---	---	0
1418	arecoline - MCF7	0	2	-0.776	---	---	0
1419	dizocilpine - HL60	0	1	0.776	---	---	0
1420	sertaconazole - MCF7	0	2	0.776	---	---	0
1421	10-methoxyharmalan - HL60	0	1	0.775	---	---	0
1422	gabexate - MCF7	0	2	-0.775	---	---	0
1423	kawain - HL60	0	1	0.775	---	---	0
1424	etynodiol - HL60	0	1	0.775	---	---	0
1425	diclofenamide - HL60	0	1	0.775	---	---	0
1426	MS-275 - PC3	0	2	0.775	---	---	0
1427	etilefrine - MCF7	0	2	-0.774	---	---	0
1428	dihydroergotamine - HL60	0	1	0.773	---	---	0
1429	doxorubicin - MCF7	0	2	0.773	---	---	0
1430	4-hydroxyphenazone - HL60	0	1	-0.772	---	---	0
1431	oxybutynin - HL60	0	1	-0.772	---	---	0
1432	midecamycin - HL60	0	1	0.772	---	---	0
1433	Y-27632 - MCF7	0	2	0.772	---	---	0
1434	prazosin - PC3	0	1	-0.772	---	---	0
1435	gallamine triethiodide - HL60	0	1	0.771	---	---	0
1436	gliclazide - MCF7	0	2	0.771	---	---	0
1437	pilocarpine - MCF7	0	2	-0.771	---	---	0
1438	quinostatin - MCF7	0	2	0.771	---	---	0
1439	5255229 - MCF7	0	2	0.771	---	---	0
1440	glipizide - HL60	0	1	-0.77	---	---	0
1441	chlortalidone - PC3	0	1	-0.77	---	---	0
1442	zoxazolamine - PC3	0	1	0.77	---	---	0
1443	bretylium tosilate - HL60	0	1	-0.77	---	---	0
1444	cyclizine - HL60	0	1	0.77	---	---	0
1445	trioxysalen - MCF7	0	2	0.77	---	---	0
1446	cyproheptadine - HL60	0	1	0.77	---	---	0
1447	thiamine - MCF7	0	2	-0.77	---	---	0
1448	antimycin A - HL60	0	1	0.769	---	---	0
1449	pyrithyldione - PC3	0	1	-0.769	---	---	0
1450	metampicillin - MCF7	0	2	-0.769	---	---	0
1451	trazodone - MCF7	0	2	0.769	---	---	0
1452	salsolidin - PC3	0	1	-0.769	---	---	0
1453	cortisone - MCF7	0	2	0.769	---	---	0
1454	terazosin - HL60	0	1	-0.769	---	---	0
1455	pergolide - PC3	0	1	-0.768	---	---	0
1456	fenoterol - HL60	0	1	0.768	---	---	0
1457	pergolide - HL60	0	1	0.768	---	---	0
1458	proglumide - HL60	0	1	0.768	---	---	0
1459	thioguanosine - MCF7	0	2	0.767	---	---	0
1460	Prestwick-1084 - MCF7	0	2	0.767	---	---	0
1461	diphenhydramine - MCF7	0	2	-0.767	---	---	0
1462	corynanthine - MCF7	0	2	0.767	---	---	0
1463	probenecid - PC3	0	1	-0.767	---	---	0
1464	monorden - SKMEL5	0	1	-0.767	---	---	0
1465	aconitine - PC3	0	1	-0.767	---	---	0
1466	ketotifen - HL60	0	1	0.767	---	---	0
1467	ellipticine - PC3	0	1	0.766	---	---	0
1468	paclitaxel - HL60	0	1	-0.766	---	---	0
1469	thiocolchicoside - MCF7	0	2	0.766	---	---	0
1470	isoflupredone - PC3	0	1	-0.766	---	---	0
1471	minoxidil - MCF7	0	2	-0.765	---	---	0
1472	aminocaproic acid - MCF7	0	1	0.765	---	---	0
1473	staurosporine - SKMEL5	0	1	0.765	---	---	0
1474	ramipril - HL60	0	1	0.765	---	---	0
1475	tocainide - MCF7	0	2	-0.765	---	---	0
1476	ceftazidime - HL60	0	1	0.765	---	---	0
1477	sulfathiazole - HL60	0	1	0.764	---	---	0
1478	dipyridamole - HL60	0	1	0.764	---	---	0
1479	levobunolol - PC3	0	1	-0.764	---	---	0
1480	prednisolone - HL60	0	1	0.764	---	---	0
1481	Prestwick-559 - MCF7	0	2	0.764	---	---	0
1482	10-methoxyharmalan - PC3	0	1	-0.763	---	---	0
1483	BAS-012416453 - MCF7	0	2	-0.763	---	---	0
1484	probucol - HL60	0	1	0.763	---	---	0
1485	practolol - HL60	0	1	-0.763	---	---	0
1486	bepridil - PC3	0	1	0.763	---	---	0
1487	clofilium tosylate - PC3	0	1	-0.762	---	---	0
1488	pyridoxine - HL60	0	1	-0.761	---	---	0
1489	bambuterol - MCF7	0	2	-0.761	---	---	0
1490	levocabastine - PC3	0	1	-0.761	---	---	0
1491	clioquinol - PC3	0	1	0.76	---	---	0
1492	naltrexone - HL60	0	1	-0.76	---	---	0
1493	mevalolactone - MCF7	0	1	-0.76	---	---	0
1494	betaxolol - PC3	0	1	0.76	---	---	0
1495	dexpanthenol - MCF7	0	2	0.76	---	---	0
1496	Prestwick-1083 - MCF7	0	1	-0.76	---	---	0
1497	alimemazine - HL60	0	1	-0.759	---	---	0
1498	meclofenamic acid - HL60	0	1	0.759	---	---	0
1499	sulconazole - MCF7	0	2	0.759	---	---	0
1500	domperidone - PC3	0	1	-0.759	---	---	0
1501	acetazolamide - MCF7	0	2	0.759	---	---	0
1502	ritodrine - MCF7	0	2	0.759	---	---	0
1503	ribavirin - PC3	0	1	-0.759	---	---	0
1504	iproniazid - HL60	0	1	-0.758	---	---	0
1505	adiphenine - PC3	0	2	-0.758	---	---	0
1506	cefsulodin - HL60	0	1	-0.758	---	---	0
1507	0175029-0000 - MCF7	0	2	0.758	---	---	0
1508	metoprolol - MCF7	0	2	-0.758	---	---	0
1509	saquinavir - MCF7	0	2	0.757	---	---	0
1510	cyproterone - HL60	0	1	0.757	---	---	0
1511	bupivacaine - HL60	0	1	0.757	---	---	0
1512	dropropizine - MCF7	0	2	-0.757	---	---	0
1513	captopril - MCF7	0	2	-0.756	---	---	0
1514	celastrol - MCF7	0	1	0.756	---	---	0
1515	tridihexethyl - HL60	0	1	0.756	---	---	0
1516	hydrochlorothiazide - MCF7	0	2	-0.756	---	---	0
1517	pivmecillinam - MCF7	0	2	-0.755	---	---	0
1518	aciclovir - MCF7	0	3	-0.755	---	---	0
1519	tranexamic acid - MCF7	0	2	-0.755	---	---	0
1520	pivampicillin - PC3	0	1	0.755	---	---	0
1521	picotamide - HL60	0	1	0.755	---	---	0
1522	deptropine - PC3	0	1	0.755	---	---	0
1523	scoulerine - HL60	0	1	-0.754	---	---	0
1524	myricetin - PC3	0	1	0.754	---	---	0
1525	caffeic acid - HL60	0	1	0.754	---	---	0
1526	tranylcypromine - HL60	0	1	-0.754	---	---	0
1527	(+)-isoprenaline - HL60	0	1	0.754	---	---	0
1528	acetazolamide - PC3	0	1	-0.754	---	---	0
1529	pheniramine - MCF7	0	2	-0.753	---	---	0
1530	skimmianine - MCF7	0	2	0.753	---	---	0
1531	diazoxide - HL60	0	1	0.753	---	---	0
1532	metolazone - HL60	0	1	0.753	---	---	0
1533	GW-8510 - PC3	0	2	0.753	---	---	0
1534	tolazoline - HL60	0	1	-0.753	---	---	0
1535	11-deoxy-16,16-dimethylprostaglandin E2 - MCF7	0	2	0.753	---	---	0
1536	cyclic adenosine monophosphate - PC3	0	1	-0.752	---	---	0
1537	clomipramine - HL60	0	1	0.752	---	---	0
1538	carbinoxamine - PC3	0	1	0.751	---	---	0
1539	co-dergocrine mesilate - HL60	0	1	0.751	---	---	0
1540	triflusal - MCF7	0	2	0.75	---	---	0
1541	Prestwick-972 - MCF7	0	1	0.75	---	---	0
1542	amprolium - MCF7	0	2	0.75	---	---	0
1543	nisoxetine - HL60	0	1	0.749	---	---	0
1544	PF-00539745-00 - MCF7	0	1	-0.749	---	---	0
1545	(+)-chelidonine - HL60	0	1	-0.749	---	---	0
1546	pheniramine - HL60	0	1	-0.748	---	---	0
1547	podophyllotoxin - PC3	0	1	-0.748	---	---	0
1548	neostigmine bromide - PC3	0	1	0.748	---	---	0
1549	naftifine - PC3	0	1	-0.748	---	---	0
1550	metronidazole - MCF7	0	2	-0.748	---	---	0
1551	ikarugamycin - MCF7	0	3	-0.748	---	---	0
1552	arcaine - MCF7	0	2	-0.747	---	---	0
1553	ethosuximide - HL60	0	1	0.747	---	---	0
1554	dequalinium chloride - PC3	0	1	0.747	---	---	0
1555	PNU-0251126 - MCF7	0	2	-0.747	---	---	0
1556	bethanechol - PC3	0	1	-0.746	---	---	0
1557	chlormezanone - HL60	0	1	0.746	---	---	0
1558	naloxone - HL60	0	1	-0.746	---	---	0
1559	gliclazide - PC3	0	1	0.746	---	---	0
1560	androsterone - MCF7	0	2	0.746	---	---	0
1561	lisuride - MCF7	0	2	-0.746	---	---	0
1562	atractyloside - MCF7	0	2	-0.745	---	---	0
1563	racecadotril - HL60	0	1	0.745	---	---	0
1564	scopoletin - MCF7	0	1	0.745	---	---	0
1565	betamethasone - PC3	0	1	-0.745	---	---	0
1566	thiamphenicol - MCF7	0	2	-0.745	---	---	0
1567	cinchocaine - HL60	0	1	0.745	---	---	0
1568	primaquine - MCF7	0	2	0.745	---	---	0
1569	cefoperazone - PC3	0	1	-0.744	---	---	0
1570	lanatoside C - HL60	0	1	0.744	---	---	0
1571	spectinomycin - HL60	0	1	0.744	---	---	0
1572	alsterpaullone - PC3	0	2	0.744	---	---	0
1573	cefepime - HL60	0	1	-0.744	---	---	0
1574	chlortetracycline - HL60	0	1	-0.744	---	---	0
1575	hyoscyamine - HL60	0	1	0.744	---	---	0
1576	hydroquinine - HL60	0	1	-0.743	---	---	0
1577	artemisinin - HL60	0	1	-0.743	---	---	0
1578	diphenylpyraline - HL60	0	1	0.743	---	---	0
1579	levocabastine - MCF7	0	2	0.743	---	---	0
1580	trimetazidine - HL60	0	1	0.743	---	---	0
1581	Prestwick-972 - PC3	0	1	-0.742	---	---	0
1582	lysergol - HL60	0	1	0.742	---	---	0
1583	ajmaline - HL60	0	1	-0.741	---	---	0
1584	alverine - HL60	0	1	0.741	---	---	0
1585	tobramycin - MCF7	0	2	0.741	---	---	0
1586	sulfamonomethoxine - HL60	0	1	-0.741	---	---	0
1587	sulmazole - PC3	0	1	-0.741	---	---	0
1588	metolazone - MCF7	0	2	-0.741	---	---	0
1589	etiocholanolone - MCF7	0	3	-0.741	---	---	0
1590	timolol - MCF7	0	3	-0.741	---	---	0
1591	bromperidol - HL60	0	1	-0.74	---	---	0
1592	butamben - PC3	0	1	0.74	---	---	0
1593	debrisoquine - PC3	0	1	-0.74	---	---	0
1594	etofenamate - PC3	0	1	0.74	---	---	0
1595	canavanine - HL60	0	1	0.74	---	---	0
1596	guanadrel - MCF7	0	2	-0.74	---	---	0
1597	amylocaine - MCF7	0	2	-0.74	---	---	0
1598	acacetin - HL60	0	1	0.739	---	---	0
1599	fipexide - HL60	0	1	0.739	---	---	0
1600	lynestrenol - HL60	0	1	-0.739	---	---	0
1601	oleandomycin - HL60	0	1	0.739	---	---	0
1602	folic acid - MCF7	0	2	-0.739	---	---	0
1603	isocorydine - PC3	0	1	-0.738	---	---	0
1604	spaglumic acid - MCF7	0	1	-0.738	---	---	0
1605	chlorhexidine - HL60	0	1	-0.737	---	---	0
1606	fenoterol - PC3	0	1	0.737	---	---	0
1607	nomifensine - HL60	0	1	-0.737	---	---	0
1608	testosterone - HL60	0	1	0.737	---	---	0
1609	iopanoic acid - MCF7	0	2	-0.737	---	---	0
1610	cyanocobalamin - PC3	0	1	0.737	---	---	0
1611	phenylpropanolamine - PC3	0	1	-0.737	---	---	0
1612	nicergoline - MCF7	0	2	0.736	---	---	0
1613	eticlopride - MCF7	0	2	-0.736	---	---	0
1614	phenazopyridine - HL60	0	1	0.736	---	---	0
1615	rofecoxib - HL60	0	1	0.736	---	---	0
1616	mometasone - HL60	0	1	-0.735	---	---	0
1617	hesperetin - HL60	0	1	0.735	---	---	0
1618	sertaconazole - PC3	0	1	0.735	---	---	0
1619	ronidazole - MCF7	0	1	0.735	---	---	0
1620	lycorine - HL60	0	1	0.733	---	---	0
1621	timolol - PC3	0	1	-0.733	---	---	0
1622	pyrithyldione - HL60	0	1	0.733	---	---	0
1623	ciprofloxacin - HL60	0	1	-0.732	---	---	0
1624	Prestwick-674 - MCF7	0	3	0.732	---	---	0
1625	artemisinin - MCF7	0	1	0.732	---	---	0
1626	(-)-MK-801 - HL60	0	1	0.732	---	---	0
1627	famotidine - HL60	0	1	-0.732	---	---	0
1628	digoxigenin - PC3	0	1	-0.731	---	---	0
1629	STOCK1N-35696 - MCF7	0	1	-0.731	---	---	0
1630	metacycline - MCF7	0	2	0.73	---	---	0
1631	cromoglicic acid - MCF7	0	1	-0.73	---	---	0
1632	dirithromycin - HL60	0	1	-0.73	---	---	0
1633	nabumetone - MCF7	0	2	0.73	---	---	0
1634	cycloserine - MCF7	0	2	0.73	---	---	0
1635	ivermectin - HL60	0	1	-0.729	---	---	0
1636	pentoxifylline - HL60	0	1	0.729	---	---	0
1637	sulfamethizole - HL60	0	1	-0.729	---	---	0
1638	acenocoumarol - MCF7	0	2	-0.729	---	---	0
1639	Prestwick-1082 - MCF7	0	2	-0.729	---	---	0
1640	sulfinpyrazone - HL60	0	1	0.728	---	---	0
1641	anisomycin - MCF7	0	2	-0.728	---	---	0
1642	imipramine - PC3	0	1	-0.728	---	---	0
1643	ampyrone - HL60	0	1	-0.727	---	---	0
1644	8-azaguanine - MCF7	0	2	0.727	---	---	0
1645	penbutolol - MCF7	0	2	-0.727	---	---	0
1646	etodolac - HL60	0	1	0.727	---	---	0
1647	brinzolamide - HL60	0	1	0.727	---	---	0
1648	ethionamide - PC3	0	1	-0.727	---	---	0
1649	0225151-0000 - MCF7	0	1	0.726	---	---	0
1650	pyrazinamide - MCF7	0	2	0.726	---	---	0
1651	androsterone - PC3	0	1	-0.726	---	---	0
1652	azacitidine - MCF7	0	2	0.726	---	---	0
1653	medrysone - MCF7	0	3	0.726	---	---	0
1654	methyldopate - PC3	0	1	-0.726	---	---	0
1655	diphenylpyraline - MCF7	0	3	-0.726	---	---	0
1656	kanamycin - HL60	0	1	-0.725	---	---	0
1657	chenodeoxycholic acid - MCF7	0	2	-0.725	---	---	0
1658	bacampicillin - MCF7	0	2	-0.725	---	---	0
1659	rolipram - HL60	0	1	0.725	---	---	0
1660	dicycloverine - MCF7	0	2	-0.725	---	---	0
1661	enoxacin - MCF7	0	2	0.725	---	---	0
1662	folic acid - PC3	0	1	-0.724	---	---	0
1663	dimenhydrinate - MCF7	0	2	-0.724	---	---	0
1664	convolamine - HL60	0	1	0.724	---	---	0
1665	carbinoxamine - HL60	0	1	0.724	---	---	0
1666	carbimazole - MCF7	0	2	-0.723	---	---	0
1667	retrorsine - HL60	0	1	0.723	---	---	0
1668	pridinol - MCF7	0	2	0.723	---	---	0
1669	brompheniramine - PC3	0	1	-0.723	---	---	0
1670	1,5-isoquinolinediol - HL60	0	1	-0.723	---	---	0
1671	moroxydine - HL60	0	1	-0.722	---	---	0
1672	meglumine - MCF7	0	2	-0.722	---	---	0
1673	iobenguane - HL60	0	1	0.722	---	---	0
1674	rilmenidine - PC3	0	1	-0.722	---	---	0
1675	metergoline - HL60	0	1	0.722	---	---	0
1676	amoxapine - HL60	0	1	0.722	---	---	0
1677	Prestwick-860 - MCF7	0	2	0.722	---	---	0
1678	tocainide - PC3	0	1	-0.721	---	---	0
1679	gelsemine - PC3	0	1	-0.721	---	---	0
1680	yohimbine - HL60	0	1	0.721	---	---	0
1681	Prestwick-642 - MCF7	0	2	-0.721	---	---	0
1682	spiperone - HL60	0	1	0.721	---	---	0
1683	pimozide - HL60	0	1	0.721	---	---	0
1684	sulfafurazole - MCF7	0	3	0.721	---	---	0
1685	scopolamine N-oxide - HL60	0	1	0.72	---	---	0
1686	cefuroxime - HL60	0	1	0.719	---	---	0
1687	rimexolone - MCF7	0	2	0.719	---	---	0
1688	riboflavin - MCF7	0	2	0.719	---	---	0
1689	thiamphenicol - PC3	0	2	-0.719	---	---	0
1690	netilmicin - PC3	0	1	0.718	---	---	0
1691	dantrolene - PC3	0	2	-0.718	---	---	0
1692	bupropion - HL60	0	1	0.718	---	---	0
1693	ifenprodil - MCF7	0	2	0.718	---	---	0
1694	bretylium tosilate - MCF7	0	2	-0.718	---	---	0
1695	niridazole - HL60	0	1	0.717	---	---	0
1696	cinchonine - MCF7	0	2	-0.717	---	---	0
1697	ketotifen - PC3	0	1	-0.717	---	---	0
1698	vitexin - MCF7	0	2	0.717	---	---	0
1699	clofazimine - MCF7	0	3	-0.717	---	---	0
1700	nalbuphine - MCF7	0	2	0.717	---	---	0
1701	chlorzoxazone - HL60	0	1	-0.717	---	---	0
1702	iopanoic acid - PC3	0	1	0.716	---	---	0
1703	tiletamine - PC3	0	1	-0.716	---	---	0
1704	maprotiline - MCF7	0	2	-0.716	---	---	0
1705	proxyphylline - HL60	0	1	0.716	---	---	0
1706	monocrotaline - MCF7	0	2	0.716	---	---	0
1707	zidovudine - PC3	0	1	-0.715	---	---	0
1708	mefexamide - HL60	0	1	-0.715	---	---	0
1709	acebutolol - HL60	0	1	0.715	---	---	0
1710	cefamandole - MCF7	0	2	-0.715	---	---	0
1711	piperidolate - MCF7	0	2	0.715	---	---	0
1712	aminophylline - PC3	0	1	0.715	---	---	0
1713	abamectin - MCF7	0	2	0.715	---	---	0
1714	furaltadone - MCF7	0	3	0.714	---	---	0
1715	viomycin - MCF7	0	2	-0.714	---	---	0
1716	betahistine - MCF7	0	2	0.714	---	---	0
1717	AR-A014418 - MCF7	0	1	0.714	---	---	0
1718	methylergometrine - HL60	0	1	0.714	---	---	0
1719	flutamide - HL60	0	1	0.713	---	---	0
1720	baclofen - HL60	0	1	0.713	---	---	0
1721	F0447-0125 - MCF7	0	2	0.713	---	---	0
1722	chloropyrazine - MCF7	0	2	-0.712	---	---	0
1723	flucloxacillin - PC3	0	1	-0.712	---	---	0
1724	benzathine benzylpenicillin - PC3	0	1	-0.712	---	---	0
1725	dexamethasone - HL60	0	1	0.712	---	---	0
1726	myosmine - MCF7	0	3	-0.712	---	---	0
1727	amiprilose - PC3	0	1	-0.712	---	---	0
1728	famprofazone - PC3	0	2	0.712	---	---	0
1729	procyclidine - MCF7	0	2	0.711	---	---	0
1730	metitepine - MCF7	0	2	-0.711	---	---	0
1731	cefotiam - MCF7	0	2	-0.711	---	---	0
1732	clorsulon - PC3	0	1	-0.711	---	---	0
1733	pseudopelletierine - HL60	0	1	0.71	---	---	0
1734	atropine - HL60	0	1	0.71	---	---	0
1735	salbutamol - HL60	0	1	0.71	---	---	0
1736	tiabendazole - MCF7	0	2	0.71	---	---	0
1737	molindone - PC3	0	1	-0.709	---	---	0
1738	lobelanidine - PC3	0	1	0.709	---	---	0
1739	zaprinast - PC3	0	1	-0.709	---	---	0
1740	chlorzoxazone - MCF7	0	2	0.709	---	---	0
1741	beclometasone - PC3	0	1	-0.709	---	---	0
1742	fluorometholone - PC3	0	1	0.709	---	---	0
1743	clebopride - MCF7	0	2	-0.709	---	---	0
1744	benfotiamine - PC3	0	1	0.708	---	---	0
1745	etacrynic acid - MCF7	0	1	0.708	---	---	0
1746	rifampicin - PC3	0	1	-0.708	---	---	0
1747	Prestwick-1103 - PC3	0	1	-0.708	---	---	0
1748	milrinone - PC3	0	1	0.708	---	---	0
1749	dioxybenzone - MCF7	0	2	0.708	---	---	0
1750	felbinac - MCF7	0	2	-0.708	---	---	0
1751	cefixime - PC3	0	1	0.708	---	---	0
1752	terazosin - MCF7	0	2	-0.708	---	---	0
1753	beta-escin - HL60	0	1	0.707	---	---	0
1754	verteporfin - MCF7	0	2	0.707	---	---	0
1755	canadine - PC3	0	1	-0.707	---	---	0
1756	pararosaniline - MCF7	0	1	0.707	---	---	0
1757	chlortalidone - MCF7	0	2	-0.707	---	---	0
1758	sulfabenzamide - MCF7	0	2	0.707	---	---	0
1759	Prestwick-864 - PC3	0	1	-0.707	---	---	0
1760	bambuterol - HL60	0	1	0.707	---	---	0
1761	hydroflumethiazide - PC3	0	2	-0.707	---	---	0
1762	1,4-chrysenequinone - PC3	0	1	0.707	---	---	0
1763	SC-58125 - HL60	0	1	-0.706	---	---	0
1764	riboflavin - PC3	0	1	0.706	---	---	0
1765	colistin - MCF7	0	2	-0.706	---	---	0
1766	lumicolchicine - PC3	0	1	-0.706	---	---	0
1767	chloramphenicol - MCF7	0	1	0.705	---	---	0
1768	co-dergocrine mesilate - MCF7	0	2	-0.705	---	---	0
1769	camptothecin - PC3	0	1	0.705	---	---	0
1770	6-bromoindirubin-3'-oxime - MCF7	-0.224	3	-0.705	---	---	33
1771	hemicholinium - HL60	0	1	0.705	---	---	0
1772	pirenzepine - HL60	0	1	0.704	---	---	0
1773	indapamide - HL60	0	1	0.704	---	---	0
1774	sulfamerazine - PC3	0	1	-0.704	---	---	0
1775	aminohippuric acid - PC3	0	1	0.704	---	---	0
1776	methyldopa - PC3	0	1	-0.704	---	---	0
1777	clofazimine - PC3	0	1	-0.703	---	---	0
1778	vancomycin - MCF7	0	2	-0.703	---	---	0
1779	ursodeoxycholic acid - MCF7	0	1	0.703	---	---	0
1780	latamoxef - PC3	0	1	0.703	---	---	0
1781	tetrahydroalstonine - PC3	0	1	-0.703	---	---	0
1782	3-aminobenzamide - MCF7	0	1	0.703	---	---	0
1783	thapsigargin - PC3	0	1	-0.703	---	---	0
1784	parbendazole - MCF7	0	2	0.702	---	---	0
1785	ascorbic acid - PC3	0	1	0.702	---	---	0
1786	N-acetyl-L-aspartic acid - PC3	0	1	-0.701	---	---	0
1787	C-75 - MCF7	0	2	0.701	---	---	0
1788	pyrithyldione - MCF7	0	2	-0.701	---	---	0
1789	fenbendazole - HL60	0	1	0.7	---	---	0
1790	iohexol - PC3	0	1	-0.7	---	---	0
1791	calcium pantothenate - MCF7	0	2	0.7	---	---	0
1792	azacyclonol - HL60	0	1	-0.7	---	---	0
1793	Trolox C - HL60	0	1	-0.7	---	---	0
1794	amiodarone - PC3	0	1	0.7	---	---	0
1795	meclofenamic acid - MCF7	0	2	-0.699	---	---	0
1796	nisoxetine - MCF7	0	2	0.699	---	---	0
1797	mebeverine - PC3	0	1	-0.699	---	---	0
1798	etilefrine - PC3	0	1	-0.699	---	---	0
1799	ticlopidine - HL60	0	1	0.699	---	---	0
1800	antimycin A - MCF7	0	2	0.699	---	---	0
1801	clioquinol - MCF7	0	3	0.698	---	---	0
1802	budesonide - MCF7	0	2	0.698	---	---	0
1803	cetirizine - MCF7	0	2	0.698	---	---	0
1804	repaglinide - MCF7	0	2	0.697	---	---	0
1805	bicuculline - HL60	0	1	0.697	---	---	0
1806	propidium iodide - PC3	0	1	-0.697	---	---	0
1807	methotrexate - MCF7	0	3	0.697	---	---	0
1808	testosterone - PC3	0	1	-0.697	---	---	0
1809	ceftazidime - MCF7	0	1	0.696	---	---	0
1810	clopamide - HL60	0	1	-0.696	---	---	0
1811	isoxicam - PC3	0	2	-0.696	---	---	0
1812	naphazoline - HL60	0	1	0.696	---	---	0
1813	atropine - MCF7	0	2	0.696	---	---	0
1814	vinblastine - PC3	0	1	-0.696	---	---	0
1815	cefotaxime - HL60	0	1	0.695	---	---	0
1816	streptomycin - PC3	0	1	-0.695	---	---	0
1817	trimethoprim - HL60	0	1	0.695	---	---	0
1818	methylergometrine - MCF7	0	2	0.695	---	---	0
1819	seneciphylline - PC3	0	1	-0.695	---	---	0
1820	ethambutol - HL60	0	1	0.695	---	---	0
1821	Prestwick-675 - MCF7	0	1	-0.695	---	---	0
1822	N6-methyladenosine - MCF7	0	2	-0.694	---	---	0
1823	amikacin - HL60	0	1	0.694	---	---	0
1824	bergenin - PC3	0	1	-0.694	---	---	0
1825	Prestwick-967 - PC3	0	1	-0.694	---	---	0
1826	ampyrone - MCF7	0	2	-0.694	---	---	0
1827	ganciclovir - PC3	0	1	0.694	---	---	0
1828	heptaminol - PC3	0	2	-0.694	---	---	0
1829	homochlorcyclizine - MCF7	0	2	0.694	---	---	0
1830	dexamethasone - ssMCF7	0	1	-0.693	---	---	0
1831	pepstatin - PC3	0	1	-0.693	---	---	0
1832	terbutaline - PC3	0	1	-0.693	---	---	0
1833	delsoline - PC3	0	1	0.693	---	---	0
1834	dexverapamil - MCF7	0	1	0.693	---	---	0
1835	diperodon - PC3	0	1	-0.692	---	---	0
1836	mepyramine - MCF7	0	2	0.692	---	---	0
1837	etomidate - MCF7	0	2	0.692	---	---	0
1838	flucytosine - PC3	0	1	0.692	---	---	0
1839	cyproterone - PC3	0	1	0.692	---	---	0
1840	phenoxybenzamine - MCF7	0	3	0.691	---	---	0
1841	hemicholinium - PC3	0	1	-0.691	---	---	0
1842	streptomycin - MCF7	0	2	-0.691	---	---	0
1843	naftidrofuryl - PC3	0	1	0.691	---	---	0
1844	nimodipine - MCF7	0	2	-0.691	---	---	0
1845	nadolol - PC3	0	1	-0.69	---	---	0
1846	bisacodyl - MCF7	0	2	0.69	---	---	0
1847	guanfacine - MCF7	0	3	0.69	---	---	0
1848	clebopride - PC3	0	1	-0.69	---	---	0
1849	sulfamonomethoxine - PC3	0	1	-0.69	---	---	0
1850	serotonin - PC3	0	1	-0.689	---	---	0
1851	pentoxifylline - PC3	0	2	-0.689	---	---	0
1852	amikacin - PC3	0	1	-0.689	---	---	0
1853	trihexyphenidyl - PC3	0	1	-0.689	---	---	0
1854	flurbiprofen - HL60	0	1	0.689	---	---	0
1855	vancomycin - PC3	0	1	-0.689	---	---	0
1856	benperidol - MCF7	0	2	0.689	---	---	0
1857	sulfamethizole - MCF7	0	2	0.688	---	---	0
1858	rolitetracycline - MCF7	0	2	0.688	---	---	0
1859	letrozole - PC3	0	1	-0.688	---	---	0
1860	perhexiline - HL60	0	1	0.688	---	---	0
1861	chloropyrazine - PC3	0	1	-0.687	---	---	0
1862	guanabenz - MCF7	0	2	-0.687	---	---	0
1863	metoprolol - PC3	0	1	-0.687	---	---	0
1864	clonidine - PC3	0	1	-0.687	---	---	0
1865	nizatidine - MCF7	0	2	-0.687	---	---	0
1866	betaxolol - MCF7	0	2	0.687	---	---	0
1867	cytisine - PC3	0	1	-0.687	---	---	0
1868	oxamniquine - PC3	0	1	-0.686	---	---	0
1869	triamcinolone - HL60	0	1	0.686	---	---	0
1870	medrysone - PC3	0	2	0.686	---	---	0
1871	arcaine - PC3	0	1	-0.686	---	---	0
1872	cortisone - HL60	0	1	0.686	---	---	0
1873	aconitine - HL60	0	1	0.685	---	---	0
1874	glibenclamide - HL60	0	1	-0.685	---	---	0
1875	simvastatin - MCF7	0	2	0.685	---	---	0
1876	sulfaquinoxaline - MCF7	0	2	-0.685	---	---	0
1877	biotin - PC3	0	1	-0.685	---	---	0
1878	triprolidine - PC3	0	1	-0.684	---	---	0
1879	carteolol - MCF7	0	2	-0.684	---	---	0
1880	metformin - PC3	0	2	-0.684	---	---	0
1881	natamycin - PC3	0	1	0.684	---	---	0
1882	trihexyphenidyl - MCF7	0	1	-0.684	---	---	0
1883	trimethylcolchicinic acid - PC3	0	1	-0.684	---	---	0
1884	Prestwick-1103 - MCF7	0	2	-0.684	---	---	0
1885	PHA-00665752 - MCF7	0	1	0.683	---	---	0
1886	cefoperazone - MCF7	0	1	-0.683	---	---	0
1887	furosemide - PC3	0	1	-0.683	---	---	0
1888	(+)-isoprenaline - PC3	0	1	0.683	---	---	0
1889	crotamiton - PC3	0	1	-0.683	---	---	0
1890	aminocaproic acid - PC3	0	1	0.683	---	---	0
1891	phthalylsulfathiazole - MCF7	0	3	0.682	---	---	0
1892	isoetarine - HL60	0	1	0.682	---	---	0
1893	streptozocin - PC3	0	1	-0.682	---	---	0
1894	methoxamine - PC3	0	1	-0.682	---	---	0
1895	propafenone - HL60	0	1	0.682	---	---	0
1896	methapyrilene - MCF7	0	2	0.682	---	---	0
1897	atracurium besilate - PC3	0	1	-0.682	---	---	0
1898	monensin - PC3	0	2	-0.682	---	---	0
1899	midodrine - PC3	0	2	-0.681	---	---	0
1900	ribostamycin - PC3	0	1	0.681	---	---	0
1901	acenocoumarol - HL60	0	1	0.681	---	---	0
1902	mebhydrolin - PC3	0	1	-0.68	---	---	0
1903	tolmetin - PC3	0	1	0.68	---	---	0
1904	furazolidone - MCF7	0	2	-0.68	---	---	0
1905	gemfibrozil - HL60	0	1	0.68	---	---	0
1906	3-hydroxy-DL-kynurenine - PC3	0	1	-0.68	---	---	0
1907	iopromide - MCF7	0	2	-0.68	---	---	0
1908	Prestwick-559 - HL60	0	1	0.679	---	---	0
1909	niridazole - PC3	0	1	0.679	---	---	0
1910	trichlormethiazide - PC3	0	1	-0.679	---	---	0
1911	moxonidine - MCF7	0	1	0.679	---	---	0
1912	papaverine - MCF7	0	2	0.679	---	---	0
1913	promethazine - MCF7	0	2	0.678	---	---	0
1914	acepromazine - HL60	0	1	0.678	---	---	0
1915	hexamethonium bromide - MCF7	0	2	0.678	---	---	0
1916	clemizole - PC3	0	2	0.677	---	---	0
1917	gibberellic acid - MCF7	0	2	-0.677	---	---	0
1918	pheneticillin - PC3	0	1	-0.677	---	---	0
1919	chenodeoxycholic acid - PC3	0	1	-0.677	---	---	0
1920	diethylcarbamazine - PC3	0	1	0.677	---	---	0
1921	terconazole - MCF7	0	2	0.677	---	---	0
1922	oxybenzone - PC3	0	1	-0.677	---	---	0
1923	benfluorex - MCF7	0	2	-0.677	---	---	0
1924	ticarcillin - MCF7	0	1	0.677	---	---	0
1925	6-azathymine - MCF7	0	2	0.676	---	---	0
1926	benzylpenicillin - PC3	0	1	-0.676	---	---	0
1927	piribedil - PC3	0	1	0.676	---	---	0
1928	bicuculline - PC3	0	1	-0.676	---	---	0
1929	suxibuzone - MCF7	0	2	0.676	---	---	0
1930	phenindione - HL60	0	1	0.675	---	---	0
1931	parthenolide - HL60	0	1	0.675	---	---	0
1932	ticarcillin - PC3	0	1	-0.675	---	---	0
1933	Prestwick-691 - PC3	0	1	-0.675	---	---	0
1934	isometheptene - MCF7	0	2	-0.675	---	---	0
1935	tyloxapol - PC3	0	1	0.675	---	---	0
1936	pirenperone - PC3	0	1	-0.675	---	---	0
1937	(-)-atenolol - MCF7	0	2	0.675	---	---	0
1938	terazosin - PC3	0	1	-0.675	---	---	0
1939	tiaprofenic acid - MCF7	0	2	-0.674	---	---	0
1940	ceftazidime - PC3	0	1	-0.674	---	---	0
1941	alclometasone - PC3	0	1	-0.674	---	---	0
1942	diflorasone - HL60	0	1	0.674	---	---	0
1943	metampicillin - HL60	0	1	0.674	---	---	0
1944	folic acid - HL60	0	1	0.673	---	---	0
1945	bumetanide - PC3	0	1	-0.673	---	---	0
1946	tracazolate - PC3	0	1	0.673	---	---	0
1947	enilconazole - MCF7	0	2	0.673	---	---	0
1948	clidinium bromide - MCF7	0	2	-0.673	---	---	0
1949	apomorphine - HL60	0	1	0.673	---	---	0
1950	ellipticine - HL60	0	1	0.673	---	---	0
1951	hexetidine - PC3	0	1	-0.673	---	---	0
1952	nomifensine - MCF7	0	2	0.673	---	---	0
1953	isosorbide - PC3	0	1	-0.673	---	---	0
1954	meticrane - MCF7	0	2	0.673	---	---	0
1955	clopamide - MCF7	0	2	-0.672	---	---	0
1956	PF-00539758-00 - MCF7	0	1	0.672	---	---	0
1957	Prestwick-685 - MCF7	0	2	0.672	---	---	0
1958	raubasine - PC3	0	1	-0.672	---	---	0
1959	baclofen - MCF7	0	2	-0.671	---	---	0
1960	serotonin - HL60	0	1	0.671	---	---	0
1961	colistin - PC3	0	1	-0.671	---	---	0
1962	iloprost - SKMEL5	0	1	-0.671	---	---	0
1963	canavanine - MCF7	0	1	0.671	---	---	0
1964	lasalocid - PC3	0	1	-0.67	---	---	0
1965	remoxipride - PC3	0	1	0.67	---	---	0
1966	Prestwick-857 - PC3	0	1	-0.67	---	---	0
1967	hydrastine hydrochloride - HL60	0	1	0.67	---	---	0
1968	zardaverine - PC3	0	1	-0.67	---	---	0
1969	nortriptyline - MCF7	0	2	0.67	---	---	0
1970	Prestwick-1082 - PC3	0	1	-0.67	---	---	0
1971	nefopam - HL60	0	1	0.669	---	---	0
1972	flumequine - HL60	0	1	0.669	---	---	0
1973	galantamine - PC3	0	1	-0.669	---	---	0
1974	buspirone - PC3	0	1	-0.669	---	---	0
1975	azathioprine - PC3	0	2	-0.668	---	---	0
1976	fenspiride - HL60	0	1	0.668	---	---	0
1977	etamsylate - PC3	0	1	0.668	---	---	0
1978	spironolactone - HL60	0	1	0.668	---	---	0
1979	pargyline - MCF7	0	2	0.668	---	---	0
1980	sulfacetamide - PC3	0	2	-0.668	---	---	0
1981	cephaeline - MCF7	0	3	-0.668	---	---	0
1982	dacarbazine - PC3	0	1	-0.668	---	---	0
1983	pirenzepine - MCF7	0	2	0.668	---	---	0
1984	piromidic acid - PC3	0	1	-0.667	---	---	0
1985	stachydrine - HL60	0	1	0.667	---	---	0
1986	F0447-0125 - PC3	0	2	-0.667	---	---	0
1987	ketanserin - MCF7	0	2	0.667	---	---	0
1988	amylocaine - HL60	0	1	0.667	---	---	0
1989	omeprazole - MCF7	0	2	0.666	---	---	0
1990	diflorasone - PC3	0	1	-0.666	---	---	0
1991	etifenin - HL60	0	1	0.666	---	---	0
1992	procainamide - MCF7	0	2	0.666	---	---	0
1993	thioperamide - PC3	0	1	-0.666	---	---	0
1994	CP-319743 - PC3	0	2	-0.665	---	---	0
1995	alverine - MCF7	0	1	-0.665	---	---	0
1996	pyrantel - HL60	0	1	0.665	---	---	0
1997	harpagoside - MCF7	0	2	-0.665	---	---	0
1998	SR-95531 - PC3	0	1	-0.665	---	---	0
1999	tamoxifen - ssMCF7	0	1	-0.664	---	---	0
[truncated: 1,588 more rows]

## Sheet: by atc code
rank	atc code	mean	n	enrichment	p	specificity	percent non-null
1	A04AA	-0.113	4	-0.673	0.02558	0.0602	50
2	D08AC	0.41	5	0.555	0.05667	0.095	60
3	R02AA	0.41	5	0.555	0.05667	0.095	60
4	G01AD	0.356	4	0.585	0.07915	0.0903	50
5	A07EB	-0.344	2	-0.73	0.1447	0.1105	50
6	R03BC	-0.344	2	-0.73	0.1447	0.1105	50
7	B02BA	0	2	0.874	---	---	0
8	R05CB	-0.171	4	-0.786	---	---	25
9	S01LA	0	3	0.708	---	---	0
10	G03HA	0	4	0.692	---	---	0
11	J01XA	0	4	-0.689	---	---	0
12	J01XB	0	4	-0.671	---	---	0
13	V03AF	0	5	-0.664	---	---	0
14	A06AB	0	4	0.634	---	---	0
15	A06AG	0	4	0.634	---	---	0
16	N04BB	0	4	-0.626	---	---	0
17	N05CH	0	4	-0.617	---	---	0
18	P01BB	-0.267	3	-0.603	---	---	33
19	P01AC	0	4	-0.597	---	---	0
20	G02CA	0.098	7	0.595	---	---	14
21	L01AX	0	4	0.588	---	---	0
22	J04AC	0	5	-0.579	---	---	0
23	V04CD	0	4	0.574	---	---	0
24	H03BA	0	4	0.561	---	---	0
25	C02KD	0	4	0.56	---	---	0
26	A10BX	0	4	0.555	---	---	0
27	B02BX	0	4	0.552	---	---	0
28	J01XC	-0.171	4	-0.55	---	---	25
29	G04CB	0.092	6	-0.548	---	---	0
30	N07BA	0	4	0.534	---	---	0
31	R01AX	0	3	0.533	---	---	0
32	R03BB	0	3	0.533	---	---	0
33	M03AA	0	2	0.533	---	---	0
34	D08AF	-0.181	4	-0.531	---	---	25
35	L01BB	0	3	-0.525	---	---	0
36	G03GB	0	4	0.522	---	---	0
37	N07AX	0.045	4	-0.521	---	---	25
38	L02AB	-0.154	4	-0.52	---	---	25
39	L01CD	-0.124	6	-0.513	---	---	16
40	P02BX	0	4	0.511	---	---	0
41	C07AG	0.188	4	0.507	---	---	25
42	P01CC	-0.184	8	-0.504	---	---	25
43	J04BA	0	10	-0.504	---	---	0
44	M02AX	0	5	-0.502	---	---	0
45	D08AH	0	5	0.498	---	---	0
46	G01AC	0	5	0.498	---	---	0
47	P01AA	0	5	0.498	---	---	0
48	P03AA	-0.279	5	-0.497	---	---	40
49	N07BB	-0.281	10	-0.496	---	---	40
50	H03BB	0	9	-0.495	---	---	0
51	P02CX	0	6	0.495	---	---	0
52	J01XX	-0.03	4	0.494	---	---	25
53	C02DC	0	5	-0.492	---	---	0
54	C04AD	0	5	-0.49	---	---	0
55	B03BA	0	4	0.487	---	---	0
56	C01CX	0	3	-0.485	---	---	0
57	B03BB	0	4	-0.475	---	---	0
58	A05AX	-0.134	4	-0.472	---	---	25
59	G02AB	0	4	0.469	---	---	0
60	A03AX	0	8	-0.464	---	---	0
61	L01DB	0	10	0.464	---	---	0
62	S01XA	0.178	8	0.46	---	---	25
63	P02CE	0	4	0.457	---	---	0
64	A05BA	0	6	0.453	---	---	0
65	G03DA	0	4	0.452	---	---	0
66	P01BX	0	3	-0.451	---	---	0
67	N05CE	0	4	-0.451	---	---	0
68	D03AX	0	8	0.45	---	---	0
69	J01DH	0	4	0.448	---	---	0
70	N05AX	0	3	0.447	---	---	0
71	N03AX	-0.159	5	-0.444	---	---	20
72	N06DX	0.153	4	0.442	---	---	25
73	V03AC	0	8	0.441	---	---	0
74	J01GA	0	4	-0.441	---	---	0
75	N03AA	-0.199	4	-0.435	---	---	25
76	G03DB	-0.195	11	-0.43	---	---	27
77	A03AD	0	4	0.429	---	---	0
78	P02CB	0	4	0.427	---	---	0
79	G01AG	0	4	0.427	---	---	0
80	P01BD	-0.286	5	-0.424	---	---	40
81	P02CF	0.137	5	0.424	---	---	20
82	G01AX	0.008	8	-0.42	---	---	25
83	D06BB	0.045	15	-0.419	---	---	0
84	C02KC	0	4	0.418	---	---	0
85	A16AX	0	7	-0.416	---	---	0
86	C02DA	0	5	-0.415	---	---	0
87	V03AH	0	5	-0.415	---	---	0
88	P02CA	-0.042	16	0.408	---	---	0
89	S02DA	-0.012	5	-0.405	---	---	20
90	S01EX	-0.261	3	-0.401	---	---	33
91	P01CX	0	4	-0.401	---	---	0
92	C03BD	0.177	4	0.4	---	---	25
93	L04AD	-0.146	9	-0.399	---	---	22
94	A03BA	0	9	0.398	---	---	0
95	A07XA	0	4	-0.395	---	---	0
96	G03XC	0	7	-0.395	---	---	0
97	J04AD	0	3	-0.393	---	---	0
98	A11HA	0	11	0.392	---	---	0
99	D10BA	0	4	-0.391	---	---	0
100	L01XB	0.232	3	0.387	---	---	33
101	G03XA	0	4	-0.387	---	---	0
102	V04CH	-0.199	4	0.386	---	---	0
103	R03BX	0	5	0.382	---	---	0
104	R03DX	0	5	0.382	---	---	0
105	R06AA	-0.123	23	-0.379	---	---	21
106	M01AA	0.204	4	0.378	---	---	25
107	A07AX	-0.182	4	-0.375	---	---	25
108	L01XE	0.161	3	0.373	---	---	33
109	N02BG	-0.026	9	0.37	---	---	11
110	A02BA	0	19	-0.368	---	---	0
111	M04AC	0.134	6	0.367	---	---	16
112	R02AB	0	8	-0.366	---	---	0
113	L01CA	0.217	3	-0.362	---	---	0
114	P02BB	-0.151	5	0.361	---	---	0
115	C02BB	0	3	0.361	---	---	0
116	N01AX	0	14	0.36	---	---	0
117	G04BX	0	4	0.36	---	---	0
118	N04BA	0	5	-0.359	---	---	0
119	G02CC	-0.066	13	-0.358	---	---	15
120	D06BX	0.26	5	0.358	---	---	40
121	S01ED	-0.045	16	-0.357	---	---	6
122	N04BD	0	4	0.356	---	---	0
123	C01EB	0	12	0.355	---	---	0
124	C02DG	-0.164	4	-0.354	---	---	25
125	C02DB	0.117	6	0.352	---	---	16
126	J01FF	-0.06	8	-0.35	---	---	12
127	J01DF	0	5	-0.348	---	---	0
128	P01BC	-0.268	5	-0.348	---	---	40
129	N03AC	0	4	-0.347	---	---	0
130	A07DA	0.205	6	0.346	---	---	33
131	J02AX	-0.185	4	-0.344	---	---	25
132	R02AD	-0.005	13	-0.344	---	---	7
133	N07XX	0.164	5	0.344	---	---	20
134	J01CE	-0.009	12	-0.344	---	---	8
135	D07AD	-0.085	8	0.34	---	---	0
136	G03BA	-0.137	5	0.337	---	---	0
137	R01BA	-0.192	4	0.336	---	---	0
138	C01CE	0.045	13	0.335	---	---	15
139	N05BE	0	4	0.334	---	---	0
140	L01AA	-0.201	7	-0.334	---	---	28
141	N02CA	-0.071	10	-0.333	---	---	10
142	A10BA	0	17	-0.331	---	---	0
143	M01AH	-0.037	14	-0.331	---	---	7
144	C01BG	0.229	4	0.331	---	---	25
145	A08AB	0	5	0.324	---	---	0
146	V04CG	0.141	5	0.323	---	---	20
147	J05AX	0.111	5	-0.323	---	---	0
148	J01CF	-0.055	12	-0.322	---	---	8
149	J01BA	0	9	-0.318	---	---	0
150	N02AF	-0.138	5	0.317	---	---	0
151	C05AX	0	4	-0.316	---	---	0
152	C05CX	0	4	-0.316	---	---	0
153	C08DA	-0.124	6	-0.315	---	---	16
154	C01AB	-0.25	3	-0.313	---	---	33
155	N07AA	0	4	-0.313	---	---	0
156	P02BA	-0.112	8	-0.312	---	---	25
157	C08EA	0	7	0.312	---	---	0
158	D07AA	0	12	0.311	---	---	0
159	G03CB	0.26	9	0.31	---	---	33
160	L02AA	0.257	6	0.31	---	---	33
161	M03BA	-0.114	7	-0.309	---	---	14
162	N06BX	0	17	0.307	---	---	0
163	M03CA	0	6	-0.306	---	---	0
164	C03CC	-0.239	3	-0.305	---	---	33
165	J01DE	0.172	4	0.303	---	---	25
166	D05AD	0	7	0.301	---	---	0
167	D05BA	0	7	0.301	---	---	0
168	S01GX	-0.057	12	-0.301	---	---	8
169	C03DA	0	5	0.301	---	---	0
170	R06AB	-0.053	13	-0.3	---	---	7
171	H02AA	0.082	12	-0.299	---	---	0
172	L01CB	0.007	4	0.299	---	---	25
173	C02AA	0	6	0.298	---	---	0
174	P02CC	0	9	0.297	---	---	0
175	G02CB	0	14	-0.294	---	---	0
176	G03XB	0	4	-0.293	---	---	0
177	N06DA	0	8	0.293	---	---	0
178	N05AG	-0.088	8	0.292	---	---	0
179	N05AE	0	4	0.291	---	---	0
180	C01EA	0.112	7	-0.286	---	---	0
181	M03BB	0	8	0.284	---	---	0
182	N01BX	-0.181	8	-0.284	---	---	25
183	G03CC	0.138	17	0.278	---	---	17
184	N03AF	0	8	0.277	---	---	0
185	S01AB	0	13	0.276	---	---	0
186	N05BB	-0.137	5	-0.276	---	---	20
187	D10AD	0.043	26	0.275	---	---	7
188	C07AA	0	36	-0.274	---	---	0
189	D01AE	-0.042	21	-0.274	---	---	23
190	N02CX	-0.165	8	-0.272	---	---	25
191	P01BE	0	3	-0.268	---	---	0
192	J01ED	0.103	23	0.267	---	---	13
193	P02DA	0	5	0.267	---	---	0
194	V04CA	0	7	0.266	---	---	0
195	C04AB	0	12	-0.265	---	---	0
196	C08EX	0.112	7	0.263	---	---	14
197	J05AE	0	4	0.262	---	---	0
198	M05BA	0	4	0.262	---	---	0
199	J01EB	-0.022	28	0.261	---	---	7
200	C04AC	0	4	0.26	---	---	0
201	C10AD	0	4	0.26	---	---	0
202	N07CA	-0.068	12	0.259	---	---	0
203	G02AD	0.11	8	-0.259	---	---	0
204	S01HA	0.026	26	0.259	---	---	7
205	B02AA	0.095	8	-0.258	---	---	0
206	L01XX	0.033	34	0.257	---	---	5
207	N06AF	-0.091	25	-0.255	---	---	16
208	L01AD	0.095	15	-0.255	---	---	0
209	C01DX	0.001	21	-0.252	---	---	4
210	N07AB	0	8	0.252	---	---	0
211	G04CA	0	9	-0.251	---	---	0
212	A14AA	0	4	0.251	---	---	0
213	J04AK	-0.064	9	0.251	---	---	0
214	C09AA	-0.031	16	0.25	---	---	6
215	N04AA	0.033	20	-0.249	---	---	0
216	A05AA	0	7	-0.248	---	---	0
217	A07AC	0	5	-0.248	---	---	0
218	D10AA	0	16	0.248	---	---	0
219	C04AA	0	5	0.246	---	---	0
220	D07XC	0	7	-0.245	---	---	0
221	M09AA	0.163	4	-0.243	---	---	0
222	A04AD	-0.175	4	-0.243	---	---	25
223	N05CM	-0.175	4	-0.243	---	---	25
224	R06AE	0.039	19	0.242	---	---	5
225	D06AX	-0.029	24	-0.242	---	---	4
226	V08AB	0.019	26	-0.242	---	---	3
227	C03DB	0.073	10	0.24	---	---	10
228	J01XE	-0.154	5	-0.239	---	---	20
229	J01FA	0.047	37	0.239	---	---	13
230	V08AC	-0.057	12	-0.239	---	---	8
231	C08DB	-0.161	5	0.238	---	---	0
232	R03AC	-0.068	21	0.238	---	---	0
233	R05CA	0.01	10	0.238	---	---	10
234	C10AA	-0.122	12	-0.238	---	---	16
235	M01AC	-0.006	8	-0.238	---	---	12
236	L02BB	-0.061	9	-0.237	---	---	11
237	P01BA	0.001	12	0.233	---	---	8
238	D04AA	0.004	20	-0.233	---	---	5
239	J05AB	0.029	23	-0.232	---	---	0
240	R05DA	0	8	0.232	---	---	0
241	C02AC	-0.042	16	0.232	---	---	0
242	N01BA	0	12	-0.231	---	---	0
243	R01AC	-0.115	12	-0.23	---	---	25
244	C01BC	0	10	0.23	---	---	0
245	C02CA	-0.061	14	0.23	---	---	0
246	N04BC	0	18	0.229	---	---	0
247	G04BD	0	8	0.228	---	---	0
248	D07XA	0	8	0.228	---	---	0
249	R03AB	-0.186	4	-0.228	---	---	25
250	R03CB	-0.186	4	-0.228	---	---	25
251	G01AA	0.01	19	0.227	---	---	5
252	A11CC	-0.095	8	-0.226	---	---	12
253	D01BA	0	5	-0.223	---	---	0
254	J04AB	0	11	-0.223	---	---	0
255	M04AB	-0.054	11	-0.222	---	---	9
256	S01BA	-0.013	45	0.22	---	---	0
257	A03AA	0.054	12	0.22	---	---	8
258	A01AC	-0.037	16	-0.218	---	---	6
259	B01AA	0.052	15	0.217	---	---	6
260	D11AX	-0.011	29	-0.216	---	---	10
261	A11DA	0.094	8	0.216	---	---	12
262	J05AF	0	8	-0.216	---	---	0
263	V03AB	-0.082	18	-0.215	---	---	11
264	G03AC	0.006	19	0.214	---	---	5
265	M03BX	-0.012	22	0.214	---	---	4
266	R03CC	-0.031	25	0.212	---	---	4
267	N03AB	-0.065	10	0.211	---	---	0
268	L01BA	0.084	8	0.207	---	---	12
269	N05AA	0.042	37	0.206	---	---	8
270	D07XB	-0.026	23	0.206	---	---	0
271	D09AA	0.036	18	-0.205	---	---	11
272	A02BC	0	8	-0.204	---	---	0
273	N02BE	-0.093	8	0.202	---	---	0
274	M01AG	0.038	20	0.201	---	---	5
275	J02AB	0.079	9	0.201	---	---	11
276	D01AC	0.008	35	0.201	---	---	11
277	L02BG	0	5	0.199	---	---	0
278	N05AH	0.07	21	-0.199	---	---	0
279	C04AE	0.092	9	0.198	---	---	11
280	J01DC	0.02	35	-0.198	---	---	5
281	N05AF	0	12	0.197	---	---	0
282	A01AD	-0.174	17	-0.197	---	---	23
283	C02CC	-0.112	7	-0.197	---	---	14
284	N03AD	-0.077	8	-0.196	---	---	12
285	S01FA	-0.004	23	0.195	---	---	4
286	R06AC	0	12	-0.195	---	---	0
287	J01EC	-0.094	10	-0.194	---	---	20
288	C08CA	0.052	31	0.192	---	---	6
289	S01EB	0.011	16	0.189	---	---	6
290	C01BB	0.034	15	-0.188	---	---	6
291	R07AB	-0.06	12	-0.185	---	---	8
292	D01AA	0.056	12	0.184	---	---	8
293	D07AB	-0.022	27	0.182	---	---	0
294	J01EA	-0.131	5	-0.182	---	---	20
295	S03BA	0	16	-0.18	---	---	0
296	R05DB	-0.033	23	0.18	---	---	0
297	R01AA	-0.086	16	-0.179	---	---	12
298	R01AB	-0.086	16	-0.179	---	---	12
299	J01XD	0.081	16	-0.179	---	---	0
300	P01AB	0.081	16	-0.179	---	---	0
301	C04AX	0.051	37	0.178	---	---	10
302	A07AA	-0.002	32	-0.178	---	---	3
303	L04AA	0.041	51	0.178	---	---	7
304	C03BA	0	28	-0.176	---	---	0
305	A07EC	0	10	-0.175	---	---	0
306	C05AA	0	28	0.174	---	---	0
307	C03CA	0.094	16	-0.174	---	---	0
308	D04AB	-0.048	30	-0.172	---	---	10
309	S03AA	0.095	28	-0.172	---	---	3
310	N06AX	0.005	18	0.169	---	---	5
311	A03AB	0	13	-0.168	---	---	0
312	M01AX	-0.143	19	-0.167	---	---	21
313	S01CB	0	23	0.166	---	---	0
314	D06AA	-0.07	19	-0.165	---	---	15
315	C10AX	-0.019	10	0.163	---	---	10
316	C01BD	-0.076	9	-0.162	---	---	11
317	A07AB	-0.054	14	0.161	---	---	0
318	A02BX	0.013	14	-0.161	---	---	7
319	S02BA	0	19	-0.157	---	---	0
320	N05AB	-0.004	60	0.157	---	---	8
321	C01AA	-0.128	10	-0.156	---	---	20
322	B05CA	0.074	18	-0.156	---	---	5
323	C10AB	-0.018	18	-0.156	---	---	5
324	S01BC	-0.007	30	0.155	---	---	6
325	N02BB	-0.099	19	-0.154	---	---	15
326	R06AD	-0.01	12	-0.153	---	---	8
327	B01AC	-0.042	35	0.153	---	---	0
328	N06AB	0.035	21	-0.153	---	---	0
329	G03DC	0.075	19	0.15	---	---	10
330	C05AD	-0.038	32	-0.149	---	---	9
331	C03AA	-0.028	24	-0.149	---	---	4
332	S01GA	-0.025	20	0.148	---	---	5
333	H03AA	0.093	8	0.147	---	---	12
334	N01BB	0.04	23	0.146	---	---	13
335	N03AG	-0.085	60	-0.143	---	---	11
336	N05AL	-0.105	14	-0.139	---	---	14
337	C01CA	0.047	35	-0.139	---	---	0
338	L04AX	0.011	22	0.139	---	---	4
339	J01GB	0.017	33	0.136	---	---	3
340	H02AB	-0.015	40	0.134	---	---	0
341	S01EC	-0.106	20	0.134	---	---	0
342	G04BE	0.055	28	0.134	---	---	7
343	D06BA	0.01	23	-0.133	---	---	8
344	R03DA	0.003	21	-0.133	---	---	9
345	S02AA	0.046	42	-0.133	---	---	4
346	S01EA	0.016	8	0.133	---	---	12
347	A01AB	0.021	53	-0.133	---	---	7
348	C01BA	0.091	18	-0.13	---	---	0
349	G01AF	0.038	37	0.129	---	---	16
350	D10AF	0.038	18	-0.128	---	---	5
351	J01CA	0.015	41	0.128	---	---	2
352	G03CA	0.07	45	-0.126	---	---	0
353	A07EA	0.031	23	0.126	---	---	4
354	S01AX	0.065	30	-0.123	---	---	6
355	J01MA	0.025	25	-0.122	---	---	4
356	N05AC	-0.029	24	0.121	---	---	4
357	P01AX	-0.078	9	-0.12	---	---	11
358	J01MB	-0.051	25	0.119	---	---	0
359	S01AD	0.029	23	0.119	---	---	4
360	M01AE	0.043	54	0.115	---	---	9
361	N02BA	-0.081	18	-0.113	---	---	11
362	C07AB	-0.068	21	0.113	---	---	0
363	J01AA	-0.065	41	0.112	---	---	2
364	M01AB	-0.061	49	-0.108	---	---	10
365	A03FA	-0.061	24	-0.108	---	---	8
366	N06AA	-0.012	46	-0.105	---	---	6
367	D07AC	-0.04	35	0.105	---	---	2
368	J01DD	-0.034	22	0.105	---	---	0
369	J01DB	-0.034	22	0.104	---	---	0
370	L02BA	0.009	47	-0.103	---	---	6
371	A10BB	-0.017	41	-0.097	---	---	2
372	R01AD	-0.015	42	0.095	---	---	2
373	N05AD	0.053	43	-0.093	---	---	0
374	R06AX	-0.019	36	-0.089	---	---	5
375	A10BG	0.048	41	-0.087	---	---	2
376	R03BA	-0.022	29	0.086	---	---	3
377	M02AA	-0.02	83	-0.074	---	---	8
378	S01AA	-0.003	68	0.045	---	---	5
